# Supplementary material for: Improved CPS and CBS Extrapolation of PNO-CCSD(T) Energies: The MOBH35 and ISOL24 Data Sets
Source: J Chem Theory Comput. 2024 Mar 21;20(7):2740–50. doi: 10.1021/acs.jctc.3c00974 (PMC11008106; doi:10.1021/acs.jctc.3c00974)
Supplement: Supplementary file 1 — ct3c00974_si_001.xlsx [file ct3c00974_si_001.xlsx]

## Sheet: Title page
	Supporting information
	Improved CPS and CBS Extrapolation of PNO-CCSD(T) Energies: The MOBH35 and ISOL24 Data Sets
	Kesha Sorathia, Damyan Frantzov and David P. Tew*
	University of Oxford, South Parks Road, Oxford, OX1 3QZ, UK
	*david.tew@chem.ox.ac.uk

## Sheet: ISOL24
HF data without RI approximation
PNO-CCSD(T) data using cc-pVXZ density fitting basis, no multilevel approximation
cc-pVDZ basis
			MP2 correlation						CCSD correlation						(T) correlation						CCSD(T) correlation
	Molecule	HF (no-RI)	5	6	7	8	9	Canonical	5	6	7	8	9	Canonical	5	6	7	8	9	Canonical	5	6	7	8	9	Canonical
	i1e	-1308.41	-4.42418	-4.45048	-4.46143	-4.46548	-4.4669		-4.68917	-4.69465	-4.6996	-4.70189	-4.70292		-0.118184	-0.155706	-0.17255	-0.180037	-0.182843		-4.80735	-4.85036	-4.87215	-4.88193	-4.88577
	i1p	-1308.3	-4.42417	-4.45104	-4.46237	-4.46662	-4.4681		-4.69752	-4.70327	-4.70773	-4.7101	-4.71121		-0.118088	-0.154653	-0.17149	-0.179106	-0.181976		-4.81561	-4.85792	-4.87922	-4.8892	-4.89318
	i2e	-731.776	-2.44338	-2.45545	-2.46027	-2.46203	-2.46263	-2.46288	-2.60955	-2.61472	-2.6175	-2.61876	-2.61926	-2.61949	-0.0628748	-0.0819728	-0.0892076	-0.0922425	-0.0932062	-0.0935628	-2.67242	-2.69669	-2.70671	-2.711	-2.71246	-2.71305
	i2p	-731.738	-2.41244	-2.42176	-2.42531	-2.4266	-2.427	-2.42716	-2.58433	-2.58987	-2.5925	-2.59356	-2.59394	-2.5941	-0.0669994	-0.0835315	-0.0893045	-0.0913953	-0.0920169	-0.0922363	-2.65133	-2.6734	-2.6818	-2.68495	-2.68595	-2.68633
	i3e	-683.396	-1.92769	-1.93729	-1.94074	-1.94192	-1.94228	-1.94242	-2.01494	-2.01929	-2.02183	-2.02285	-2.02321	-2.02335	-0.0383235	-0.050815	-0.0560329	-0.058027	-0.0585908	-0.0587593	-2.05326	-2.07011	-2.07786	-2.08088	-2.0818	-2.08211
	i3p	-683.381	-1.93724	-1.94575	-1.94874	-1.94981	-1.95015	-1.95027	-2.02256	-2.02627	-2.0286	-2.02954	-2.02987	-2.03001	-0.041304	-0.0532383	-0.0581421	-0.0599551	-0.0604813	-0.06067	-2.06387	-2.0795	-2.08674	-2.08949	-2.09036	-2.09068
	i4e	-1240.05	-4.42112	-4.44702	-4.45725	-4.46109	-4.46249		-4.75551	-4.763	-4.76786	-4.7702	-4.77117		-0.112039	-0.149919	-0.164805	-0.171468	-0.173734		-4.86755	-4.91292	-4.93266	-4.94167	-4.94491
	i4p	-1240	-4.34072	-4.35985	-4.3671	-4.36983	-4.37071		-4.68895	-4.69766	-4.70266	-4.70462	-4.70536		-0.118101	-0.150381	-0.161443	-0.165764	-0.167105		-4.80705	-4.84804	-4.8641	-4.87039	-4.87246
	i5e	-652.233	-2.17594	-2.18692	-2.19102	-2.19254	-2.19307	-2.19331	-2.29042	-2.29377	-2.29619	-2.29739	-2.29784	-2.29806	-0.0663231	-0.0847722	-0.0923836	-0.0952917	-0.0962085	-0.0965363	-2.35675	-2.37854	-2.38857	-2.39268	-2.39405	-2.39459
	i5p	-652.191	-2.1573	-2.16627	-2.16971	-2.17094	-2.17139	-2.17159	-2.27663	-2.28054	-2.28255	-2.28353	-2.28392	-2.28411	-0.070811	-0.0870979	-0.0937565	-0.0962223	-0.0970146	-0.097295	-2.34744	-2.36764	-2.3763	-2.37975	-2.38093	-2.38141
	i6e	-1105.18	-3.69095	-3.71056	-3.71851	-3.7214	-3.72241		-3.82331	-3.82943	-3.83294	-3.83473	-3.83551		-0.126697	-0.159865	-0.175017	-0.181001	-0.183143		-3.95001	-3.98929	-4.00796	-4.01573	-4.01865
	i6p	-1105.15	-3.68975	-3.70877	-3.71615	-3.71883	-3.71979		-3.82774	-3.83314	-3.83602	-3.83771	-3.83846		-0.130001	-0.16286	-0.177532	-0.183315	-0.185359		-3.95774	-3.996	-4.01355	-4.02102	-4.02382
	i7e	-849.729	-2.95899	-2.97558	-2.98215	-2.98461	-2.98549		-3.16301	-3.16833	-3.17193	-3.17358	-3.17424		-0.0771552	-0.102764	-0.112752	-0.117101	-0.118503		-3.24017	-3.27109	-3.28468	-3.29068	-3.29275
	i7p	-849.714	-2.94248	-2.95779	-2.96363	-2.96585	-2.96663		-3.14962	-3.15487	-3.15849	-3.16005	-3.16064		-0.0789861	-0.103381	-0.112577	-0.116396	-0.117621		-3.2286	-3.25825	-3.27107	-3.27644	-3.27827
	i8e	-935.84	-3.0372	-3.05223	-3.05785	-3.0598	-3.06046	-3.06073	-3.18942	-3.19728	-3.20077	-3.20234	-3.20293	-3.20322	-0.0980807	-0.122264	-0.133135	-0.137632	-0.139202	-0.139824	-3.2875	-3.31955	-3.3339	-3.33997	-3.34213	-3.34304
	i8p	-935.794	-3.04484	-3.06187	-3.06832	-3.0707	-3.07151	-3.07185	-3.20766	-3.21319	-3.2166	-3.21823	-3.21889	-3.21922	-0.0903654	-0.115502	-0.126325	-0.130784	-0.132265	-0.132823	-3.29802	-3.32869	-3.34292	-3.34901	-3.35116	-3.35204
	i9e	-466.13	-1.69	-1.69845	-1.7018	-1.70307	-1.70355	-1.70375	-1.82092	-1.82357	-1.82588	-1.82678	-1.82715	-1.8273	-0.042033	-0.0570189	-0.0623003	-0.0643858	-0.0649724	-0.0651793	-1.86296	-1.88059	-1.88818	-1.89117	-1.89213	-1.89248
	i9p	-466.097	-1.68429	-1.69282	-1.6961	-1.6974	-1.69785	-1.69802	-1.81681	-1.82042	-1.82263	-1.82352	-1.82387	-1.824	-0.0425999	-0.0568037	-0.0617622	-0.0637348	-0.0642954	-0.0644786	-1.85941	-1.87722	-1.88439	-1.88725	-1.88816	-1.88848
	i10e	-616.67	-2.11082	-2.12177	-2.12583	-2.12722	-2.1277	-2.12794	-2.24129	-2.2446	-2.2469	-2.248	-2.2484	-2.2486	-0.0606356	-0.0779397	-0.0850512	-0.087766	-0.0886246	-0.0889365	-2.30193	-2.32253	-2.33196	-2.33577	-2.33703	-2.33754
	i10p	-616.669	-2.09806	-2.10857	-2.11236	-2.1137	-2.11415	-2.11438	-2.23311	-2.23669	-2.23895	-2.24	-2.24039	-2.2406	-0.0604989	-0.0772785	-0.0841954	-0.086809	-0.0876141	-0.0879074	-2.29361	-2.31396	-2.32315	-2.3268	-2.328	-2.3285
	i11e	-870.421	-2.7121	-2.72643	-2.73199	-2.73386	-2.73451	-2.73489	-2.78486	-2.79156	-2.79547	-2.7971	-2.79772	-2.79811	-0.0896075	-0.114382	-0.125559	-0.129823	-0.131311	-0.131941	-2.87447	-2.90594	-2.92103	-2.92692	-2.92903	-2.93006
	i11p	-870.339	-2.73658	-2.753	-2.75913	-2.76116	-2.76187	-2.76229	-2.79863	-2.80626	-2.81068	-2.81244	-2.81313	-2.81359	-0.0930123	-0.12059	-0.133344	-0.138537	-0.140342	-0.141184	-2.89164	-2.92685	-2.94402	-2.95098	-2.95347	-2.95477
	i12e	-1107.35	-3.35012	-3.36709	-3.37361	-3.37591	-3.3767	-3.37709	-3.47404	-3.48107	-3.48499	-3.48668	-3.48735	-3.48772	-0.101729	-0.128892	-0.1406	-0.145107	-0.146649	-0.147258	-3.57577	-3.60996	-3.62559	-3.63178	-3.634	-3.63498
	i12p	-1107.35	-3.34918	-3.36619	-3.37267	-3.37498	-3.37577	-3.37617	-3.47345	-3.48064	-3.48466	-3.48639	-3.48709	-3.48746	-0.101527	-0.12859	-0.140362	-0.144906	-0.146456	-0.147089	-3.57498	-3.60923	-3.62502	-3.6313	-3.63354	-3.63455
	i13e	-570.358	-1.88911	-1.89779	-1.90128	-1.90241	-1.90282	-1.90299	-1.9664	-1.97077	-1.97294	-1.97391	-1.97426	-1.97442	-0.0618583	-0.0775896	-0.0841713	-0.0865342	-0.0872955	-0.0875551	-2.02826	-2.04836	-2.05711	-2.06044	-2.06156	-2.06198
	i13p	-570.315	-1.88172	-1.88984	-1.89297	-1.89407	-1.89444	-1.89465	-1.96427	-1.96889	-1.97103	-1.97196	-1.9723	-1.97249	-0.0622228	-0.0775336	-0.083756	-0.0858592	-0.0865234	-0.0867564	-2.02649	-2.04642	-2.05479	-2.05782	-2.05882	-2.05924
	i14e	-648.185	-1.99928	-2.00824	-2.01158	-2.0127	-2.01308	-2.01328	-2.08384	-2.08756	-2.08994	-2.09095	-2.09133	-2.09153	-0.0590905	-0.0744423	-0.0809239	-0.0832815	-0.0840219	-0.0843042	-2.14293	-2.162	-2.17086	-2.17424	-2.17535	-2.17583
	i14p	-648.184	-1.9928	-2.00151	-2.00479	-2.0059	-2.00627	-2.00642	-2.0788	-2.08267	-2.08488	-2.08584	-2.08619	-2.08636	-0.0589969	-0.0736465	-0.0798877	-0.0821597	-0.0828635	-0.0831073	-2.1378	-2.15632	-2.16477	-2.168	-2.16906	-2.16947
	i15e	-732.476	-2.54275	-2.5606	-2.56712	-2.56965	-2.57056	-2.57097	-2.71013	-2.71386	-2.71727	-2.71906	-2.71973	-2.72005	-0.0654381	-0.0881195	-0.0979751	-0.102197	-0.103547	-0.104057	-2.77557	-2.80198	-2.81524	-2.82125	-2.82328	-2.82411
	i15p	-732.474	-2.53711	-2.55341	-2.55972	-2.56202	-2.5628	-2.56315	-2.6976	-2.70139	-2.70453	-2.70607	-2.70668	-2.70696	-0.0651742	-0.0869275	-0.0962656	-0.100149	-0.101376	-0.101842	-2.76277	-2.78831	-2.80079	-2.80622	-2.80806	-2.8088
	i16e	-1312.35	-4.03722	-4.06012	-4.06939	-4.07258	-4.07369		-4.19761	-4.20643	-4.2115	-4.21376	-4.21468		-0.109344	-0.143082	-0.158317	-0.164666	-0.16695		-4.30696	-4.34951	-4.36982	-4.37843	-4.38163
	i16p	-1312.32	-4.02835	-4.05107	-4.06002	-4.0632	-4.0643		-4.19841	-4.20615	-4.21107	-4.21323	-4.21411		-0.110062	-0.143333	-0.157887	-0.163945	-0.166071		-4.30848	-4.34948	-4.36895	-4.37717	-4.38018
	i17e	-920.521	-3.12668	-3.14239	-3.14872	-3.15104	-3.15185	-3.15229	-3.26377	-3.27013	-3.27348	-3.27508	-3.27572	-3.27608	-0.106741	-0.134204	-0.145895	-0.150383	-0.151934	-0.152563	-3.37051	-3.40433	-3.41938	-3.42546	-3.42766	-3.42865
	i17p	-920.512	-3.11754	-3.13214	-3.13779	-3.13987	-3.14059	-3.14096	-3.25628	-3.26232	-3.2654	-3.26689	-3.26748	-3.2678	-0.110321	-0.137338	-0.148733	-0.152985	-0.15444	-0.155009	-3.3666	-3.39966	-3.41413	-3.41987	-3.42192	-3.42281
	i18e	-958.498	-3.06956	-3.08388	-3.08949	-3.0915	-3.09222	-3.09261	-3.18179	-3.18647	-3.18906	-3.19044	-3.19103	-3.19137	-0.102918	-0.12826	-0.139234	-0.143435	-0.144848	-0.145413	-3.28471	-3.31473	-3.32829	-3.33388	-3.33588	-3.33679
	i18p	-958.46	-3.05935	-3.0742	-3.07979	-3.08182	-3.08252	-3.08288	-3.17409	-3.17994	-3.1829	-3.18431	-3.18489	-3.18522	-0.103139	-0.129001	-0.140316	-0.144603	-0.146051	-0.146594	-3.27723	-3.30894	-3.32322	-3.32891	-3.33094	-3.33182
	i19e	-2651.76	-3.20384	-3.22436	-3.23231	-3.23506	-3.23599	-3.23645	-3.34666	-3.3519	-3.35581	-3.35776	-3.35852	-3.35893	-0.0911257	-0.11993	-0.133042	-0.138388	-0.140207	-0.140938	-3.43779	-3.47183	-3.48885	-3.49615	-3.49873	-3.49987
	i19p	-2651.73	-3.20596	-3.2273	-3.23553	-3.23841	-3.23939	-3.23985	-3.34714	-3.35266	-3.35667	-3.35869	-3.35948	-3.35988	-0.089426	-0.118643	-0.131958	-0.137415	-0.139246	-0.13999	-3.43657	-3.47131	-3.48863	-3.49611	-3.49872	-3.49987
	i20e	-736.078	-2.19303	-2.20317	-2.20693	-2.2083	-2.20875	-2.20899	-2.28212	-2.28695	-2.28925	-2.2903	-2.29072	-2.29094	-0.0660275	-0.0827009	-0.0897595	-0.0923624	-0.0932002	-0.0935237	-2.34815	-2.36965	-2.37901	-2.38267	-2.38392	-2.38446
	i20p	-736.07	-2.18947	-2.19975	-2.20351	-2.20487	-2.20532	-2.20555	-2.28056	-2.28528	-2.28751	-2.28858	-2.289	-2.28921	-0.0654675	-0.0822481	-0.0894064	-0.0920604	-0.0929129	-0.0932337	-2.34603	-2.36752	-2.37691	-2.38064	-2.38191	-2.38245
	i21e	-1278.91	-2.77434	-2.78978	-2.79563	-2.79776	-2.79849	-2.79883	-2.90239	-2.90798	-2.91146	-2.91302	-2.91363	-2.91393	-0.0806855	-0.10423	-0.114323	-0.118282	-0.119572	-0.120061	-2.98308	-3.01221	-3.02579	-3.0313	-3.0332	-3.03399
	i21p	-1278.9	-2.77077	-2.78405	-2.78922	-2.791	-2.79163	-2.79192	-2.89509	-2.90106	-2.90411	-2.90546	-2.906	-2.90629	-0.084858	-0.106958	-0.116251	-0.119799	-0.120952	-0.121387	-2.97995	-3.00802	-3.02037	-3.02526	-3.02695	-3.02768
	i22e	-1776.26	-4.44133	-4.46662	-4.47615	-4.47945	-4.48054	-4.48104	-4.59004	-4.60024	-4.60569	-4.60816	-4.60908	-4.60956	-0.0953532	-0.124865	-0.138748	-0.144465	-0.14649	-0.147398	-4.68539	-4.7251	-4.74444	-4.75262	-4.75557	-4.75696
	i22p	-1776.27	-4.4277	-4.45036	-4.45832	-4.46101	-4.46191	-4.4623	-4.5706	-4.58114	-4.58667	-4.58905	-4.5899	-4.59031	-0.0977489	-0.126665	-0.139627	-0.144654	-0.146351	-0.14704	-4.66835	-4.70781	-4.72629	-4.7337	-4.73625	-4.73735
	i23e	-1131.9	-2.47927	-2.49379	-2.49942	-2.50145	-2.50219	-2.50255	-2.62521	-2.62872	-2.63182	-2.63325	-2.63382	-2.63411	-0.0691987	-0.0916915	-0.101057	-0.10493	-0.106195	-0.106669	-2.69441	-2.72041	-2.73288	-2.73818	-2.74002	-2.74078
	i23p	-1131.87	-2.46213	-2.47641	-2.48188	-2.48383	-2.48452	-2.48483	-2.61277	-2.61746	-2.6209	-2.62246	-2.62309	-2.62341	-0.071165	-0.0935362	-0.103105	-0.107089	-0.108408	-0.108882	-2.68393	-2.711	-2.724	-2.72954	-2.7315	-2.73229
	i24e	-989.603	-2.61978	-2.63386	-2.63931	-2.64129	-2.64196		-2.84353	-2.84725	-2.85017	-2.85158	-2.85214		-0.0682779	-0.0903318	-0.0989282	-0.10257	-0.103751		-2.9118	-2.93758	-2.9491	-2.95415	-2.95589
	i24p	-989.581	-2.61477	-2.62902	-2.63424	-2.63618	-2.63685		-2.83897	-2.84286	-2.84597	-2.84737	-2.84793		-0.0683921	-0.0902953	-0.0988997	-0.102458	-0.103605		-2.90736	-2.93316	-2.94487	-2.94982	-2.95154
cc-pVTZ basis
			MP2 correlation						CCSD correlation						(T) correlation						CCSD(T) correlation
	Molecule	HF (no-RI)	5	6	7	8	9	Canonical	5	6	7	8	9	Canonical	5	6	7	8	9	Canonical	5	6	7	8	9	Canonical
	i1e	-1308.75	-5.39998	-5.43239	-5.44618	-5.45142	-5.45343		-5.59469	-5.59777	-5.60157	-5.604	-1308.75		-0.185124	-0.234293	-0.257633	-0.267707			-5.77981	-5.83206	-5.8592	-5.87171	-1308.75
	i1p	-1308.64	-5.39883	-5.43141	-5.44556	-5.45102	-5.45313		-5.60126	-5.60496	-5.60825	-5.61085	-1308.64		-0.184944	-0.2328	-0.256127	-0.266245			-5.78621	-5.83776	-5.86437	-5.87709	-1308.64
	i2e	-731.967	-2.98704	-3.00206	-3.00824	-3.01046	-3.01133	-3.01176	-3.11506	-3.11909	-3.12122	-3.12251	-3.12313	-3.12347	-0.101005	-0.125734	-0.136451	-0.140579	-0.141914	-0.142385	-3.21606	-3.24483	-3.25767	-3.26309	-3.26505	-3.26586
	i2p	-731.934	-2.95481	-2.96641	-2.97096	-2.97261	-2.97322	-2.97349	-3.08805	-3.0918	-3.09369	-3.09477	-3.09525	-3.0955	-0.105332	-0.127671	-0.136467	-0.139515	-0.140447	-0.140789	-3.19338	-3.21947	-3.23016	-3.23429	-3.2357	-3.23629
	i3e	-683.604	-2.4242	-2.4369	-2.44146	-2.44307	-2.44365	-2.44391	-2.48407	-2.48683	-2.48918	-2.49035	-2.49084	-2.49108	-0.0718985	-0.0904644	-0.0980594	-0.100889	-0.101777	-0.102071	-2.55596	-2.5773	-2.58724	-2.59124	-2.59262	-2.59315
	i3p	-683.585	-2.43052	-2.44174	-2.44585	-2.4473	-2.44784	-2.44807	-2.48802	-2.49013	-2.49229	-2.49338	-2.49384	-2.49407	-0.0747759	-0.0931135	-0.100289	-0.102907	-0.103717	-0.103993	-2.56279	-2.58325	-2.59258	-2.59629	-2.59756	-2.59806
	i4e	-1240.36	-5.37182	-5.4038	-5.41677	-5.42161	-5.42358		-5.63501	-5.64152	-5.64497	-5.64732	-1240.36		-0.179524	-0.225932	-0.24749	-0.256349			-5.81454	-5.86745	-5.89246	-5.90367	-1240.36
	i4p	-1240.32	-5.28591	-5.30923	-5.3184	-5.32186	-5.32315		-5.56297	-5.56858	-5.57177	-5.57376	-5.57467		-0.185676	-0.226971	-0.243878	-0.250009	-1245.9		-5.74865	-5.79555	-5.81565	-5.82377	-1240.32
	i5e	-652.391	-2.6434	-2.65667	-2.66191	-2.66389	-2.66464	-2.66503	-2.72453	-2.72543	-2.72705	-2.72826	-2.72881	-2.72911	-0.100085	-0.124567	-0.135265	-0.139359	-0.140648	-0.141114	-2.82461	-2.84999	-2.86231	-2.86762	-2.86946	-2.87023
	i5p	-652.354	-2.62414	-2.63535	-2.63979	-2.64143	-2.64203	-2.64235	-2.70976	-2.71048	-2.71169	-2.71273	-2.71319	-2.71346	-0.104227	-0.127335	-0.136784	-0.14039	-0.141552	-0.141929	-2.81398	-2.83782	-2.84848	-2.85312	-2.85475	-2.85539
	i6e	-1105.44	-4.46994	-4.49337	-4.50307	-4.50684	-4.5082		-4.54644	-4.54545	-4.54715	-4.54895	-1105.44		-0.182788	-0.229074	-0.249572	-0.258243			-4.72923	-4.77453	-4.79672	-4.80719	-1105.44
	i6p	-1105.4	-4.46591	-4.48864	-4.49775	-4.50134	-4.50263		-4.5471	-4.54557	-4.54651	-4.54825	-1105.4		-0.186361	-0.231906	-0.252325	-0.260498			-4.73346	-4.77748	-4.79883	-4.80875	-1105.4
	i7e	-849.941	-3.59777	-3.61859	-3.62699	-3.63008	-3.63131		-3.75519	-3.75952	-3.76214	-3.76379	-3.76458		-0.122986	-0.15455	-0.169058	-0.174839	-0.17676		-3.87817	-3.91407	-3.9312	-3.93863	-3.94134
	i7p	-849.929	-3.58006	-3.59902	-3.60647	-3.60926	-3.61035		-3.74048	-3.74426	-3.74682	-3.74836	-3.74907		-0.12501	-0.155349	-0.168851	-0.174053	-0.175739		-3.86549	-3.89961	-3.91567	-3.92241	-3.92481
	i8e	-936.08	-3.70642	-3.72475	-3.73177	-3.73432	-3.73524	-3.7357	-3.81168	-3.81517	-3.81769	-3.81933	-3.82005	-3.82048	-0.145938	-0.180051	-0.194755	-0.200763	-0.202811	-0.203671	-3.95761	-3.99522	-4.01244	-4.0201	-4.02286	-4.02415
	i8p	-936.029	-3.71575	-3.73649	-3.74465	-3.74775	-3.74894	-3.74955	-3.83154	-3.83403	-3.83653	-3.83831	-3.83913	-3.83961	-0.138294	-0.172673	-0.187692	-0.193957	-0.19598	-0.196705	-3.96983	-4.0067	-4.02422	-4.03226	-4.03511	-4.03631
	i9e	-466.243	-2.04672	-2.0575	-2.06194	-2.06357	-2.06422	-2.06455	-2.15109	-2.15375	-2.15535	-2.15624	-2.15664	-2.15686	-0.0675429	-0.0851813	-0.0930708	-0.0959343	-0.09678	-0.0970421	-2.21864	-2.23894	-2.24842	-2.25217	-2.25342	-2.2539
	i9p	-466.212	-2.0415	-2.05195	-2.0563	-2.05789	-2.05853	-2.05884	-2.14692	-2.15056	-2.15211	-2.15295	-2.15336	-2.15356	-0.0682297	-0.0853886	-0.0928472	-0.0955456	-0.0963655	-0.0966187	-2.21515	-2.23595	-2.24496	-2.2485	-2.24972	-2.25018
	i10e	-616.827	-2.57118	-2.58441	-2.58953	-2.59137	-2.59207	-2.59245	-2.66762	-2.66895	-2.67042	-2.67153	-2.67202	-2.6723	-0.0931967	-0.116133	-0.126161	-0.129978	-0.131175	-0.131608	-2.76081	-2.78508	-2.79658	-2.80151	-2.8032	-2.80391
	i10p	-616.827	-2.5578	-2.57055	-2.57538	-2.57716	-2.57782	-2.57818	-2.6593	-2.66037	-2.66184	-2.66292	-2.66341	-2.66369	-0.0926005	-0.115273	-0.125068	-0.128768	-0.129914	-0.130323	-2.7519	-2.77565	-2.78691	-2.79169	-2.79333	-2.79402
	i11e	-870.633	-3.31062	-3.32773	-3.33456	-3.33709	-3.33799	-3.33851	-3.34366	-3.3458	-3.34878	-3.35058	-3.35135	-3.35183	-0.132929	-0.167415	-0.182395	-0.188331	-0.190331	-0.191186	-3.47659	-3.51321	-3.53118	-3.53892	-3.54168	-3.54302
	i11p	-870.551	-3.33651	-3.35639	-3.36371	-3.36649	-3.36748	-3.36805	-3.35838	-3.36139	-3.36479	-3.36676	-3.36759	-3.36815	-0.136046	-0.173535	-0.190261	-0.197149	-0.19955	-0.200682	-3.49442	-3.53492	-3.55506	-3.56391	-3.56714	-3.56883
	i12e	-1107.64	-4.11747	-4.13819	-4.14629	-4.14935	-4.15047	-4.15107	-4.19263	-4.19494	-4.19781	-4.19968	-4.20052	-4.20102	-0.154986	-0.193395	-0.209679	-0.2161	-0.218357	-0.219188	-4.34762	-4.38834	-4.40748	-4.41578	-4.41888	-4.42021
	i12p	-1107.64	-4.11629	-4.13716	-4.14521	-4.14827	-4.14938	-4.14998	-4.19228	-4.19446	-4.19745	-4.19938	-4.20024	-4.20074	-0.154738	-0.193245	-0.209496	-0.215942	-0.218115	-0.219007	-4.34702	-4.3877	-4.40694	-4.41532	-4.41835	-4.41975
	i13e	-570.5	-2.29972	-2.31014	-2.31429	-2.31582	-2.31637	-2.31665	-2.34771	-2.34873	-2.35012	-2.35108	-2.3515	-2.35173	-0.0916116	-0.113758	-0.122947	-0.126398	-0.127523	-0.127906	-2.43932	-2.46249	-2.47307	-2.47748	-2.47902	-2.47964
	i13p	-570.454	-2.29006	-2.29994	-2.30382	-2.30528	-2.30582	-2.3061	-2.34369	-2.34481	-2.34616	-2.3471	-2.34751	-2.34776	-0.0917908	-0.11356	-0.122347	-0.125536	-0.12653	-0.126893	-2.43548	-2.45837	-2.46851	-2.47263	-2.47404	-2.47465
	i14e	-648.355	-2.45661	-2.46785	-2.47212	-2.47366	-2.47421	-2.47451	-2.51177	-2.513	-2.51491	-2.51603	-2.51651	-2.51678	-0.0908211	-0.112991	-0.122094	-0.125476	-0.126552	-0.126973	-2.60259	-2.62599	-2.637	-2.64151	-2.64306	-2.64375
	i14p	-648.356	-2.44833	-2.45896	-2.46309	-2.46459	-2.46512	-2.46539	-2.50508	-2.50622	-2.50795	-2.50899	-2.50945	-2.50969	-0.0904165	-0.111915	-0.120671	-0.123962	-0.124995	-0.125364	-2.5955	-2.61813	-2.62862	-2.63295	-2.63444	-2.63506
	i15e	-732.654	-3.08878	-3.10989	-3.11816	-3.12134	-3.12266	-3.12335	-3.21584	-3.2193	-3.22186	-3.22364	-3.22447	-3.22492	-0.104818	-0.133007	-0.146724	-0.152268	-0.154096	-0.154752	-3.32066	-3.35231	-3.36859	-3.37591	-3.37857	-3.37967
	i15p	-732.659	-3.08639	-3.10636	-3.11425	-3.11718	-3.11836	-3.11897	-3.20577	-3.20922	-3.21151	-3.21308	-3.21386	-3.21427	-0.104688	-0.132451	-0.145575	-0.150809	-0.152583	-0.153123	-3.31045	-3.34167	-3.35708	-3.36389	-3.36645	-3.36739
	i16e	-1312.7	-4.9701	-4.99819	-5.00956	-5.01376	-5.01535		-5.07056	-5.07496	-5.07879	-5.08125	-1312.7		-0.173652	-0.220825	-0.241672	-0.250555			-5.24421	-5.29578	-5.32047	-5.3318	-1312.7
	i16p	-1312.67	-4.95808	-4.98577	-4.99681	-5.00096	-5.00255		-5.06812	-5.07204	-5.07583	-5.07818	-1312.67		-0.174665	-0.220784	-0.240743	-0.249072			-5.24279	-5.29283	-5.31658	-5.32725	-1312.67
	i17e	-920.735	-3.78019	-3.79914	-3.80696	-3.81	-3.81111	-3.81174	-3.86963	-3.8707	-3.87247	-3.87408	-3.87483	-3.8753	-0.154559	-0.191903	-0.207993	-0.214485	-0.216718	-0.217551	-4.02419	-4.0626	-4.08046	-4.08856	-4.09155	-4.09285
	i17p	-920.728	-3.77081	-3.78829	-3.79522	-3.79791	-3.79888	-3.79941	-3.86176	-3.86155	-3.86298	-3.86444	-3.86512	-3.86554	-0.158135	-0.195264	-0.211125	-0.217201	-0.219203	-0.220001	-4.0199	-4.05681	-4.07411	-4.08164	-4.08432	-4.08554
	i18e	-958.732	-3.73663	-3.75436	-3.76135	-3.76405	-3.76503	-3.7656	-3.80375	-3.80273	-3.80408	-3.80549	-3.80619	-3.80663	-0.15048	-0.186005	-0.201248	-0.207272	-0.209248	-0.210017	-3.95423	-3.98874	-4.00532	-4.01276	-4.01544	-4.01665
	i18p	-958.696	-3.72784	-3.74546	-3.75248	-3.75518	-3.75615	-3.7567	-3.79702	-3.79711	-3.79847	-3.7999	-3.80061	-3.80106	-0.150609	-0.186685	-0.202436	-0.208553	-0.210573	-0.211339	-3.94763	-3.9838	-4.00091	-4.00846	-4.01118	-4.0124
	i19e	-2652.02	-3.98726	-4.01144	-4.02123	-4.02484	-4.0262	-4.02693	-4.10124	-4.10341	-4.10674	-4.10898	-4.10997	-4.11054	-0.152072	-0.191238	-0.209472	-0.216933	-0.219444	-0.220475	-4.25332	-4.29465	-4.31622	-4.32591	-4.32941	-4.33101
	i19p	-2651.99	-3.98987	-4.01526	-4.02541	-4.02922	-4.03064	-4.0314	-4.10296	-4.10541	-4.10899	-4.1113	-4.1123	-4.11288	-0.150308	-0.189779	-0.208233	-0.215877	-0.218438	-0.219481	-4.25327	-4.29519	-4.31722	-4.32718	-4.33074	-4.33236
	i20e	-736.272	-2.7053	-2.71765	-2.72244	-2.72427	-2.7249	-2.72525	-2.76341	-2.76415	-2.76561	-2.76675	-2.76726	-2.76755	-0.100691	-0.124392	-0.134327	-0.138167	-0.139384	-0.139859	-2.8641	-2.88855	-2.89994	-2.90492	-2.90664	-2.90741
	i20p	-736.264	-2.70352	-2.71617	-2.721	-2.72282	-2.72346	-2.72381	-2.76359	-2.76386	-2.76522	-2.76636	-2.76688	-2.76718	-0.10022	-0.124098	-0.134117	-0.137999	-0.139233	-0.139712	-2.86381	-2.88796	-2.89934	-2.90436	-2.90611	-2.90689
	i21e	-1279.13	-3.40865	-3.4274	-3.43466	-3.43746	-3.43851	-3.43906	-3.50048	-3.50291	-3.50561	-3.5073	-3.50805	-3.50849	-0.126829	-0.158994	-0.173014	-0.178562	-0.180375	-0.18107	-3.62731	-3.6619	-3.67863	-3.68586	-3.68843	-3.68956
	i21p	-1279.12	-3.4039	-3.4201	-3.42657	-3.42898	-3.42986	-3.43033	-3.49187	-3.49368	-3.49589	-3.49737	-3.49804	-3.49844	-0.130863	-0.162245	-0.175362	-0.18049	-0.182153	-0.182784	-3.62273	-3.65593	-3.67126	-3.67786	-3.6802	-3.68123
	i22e	-1776.79	-5.63817	-5.66929	-5.68146	-5.68594	-5.68755	-5.6884	-5.73331	-5.73775	-5.74256	-5.74554	-5.74685	-5.7476	-0.169561	-0.212278	-0.231554	-0.239673	-0.242583	-0.243917	-5.90287	-5.95003	-5.97411	-5.98522	-5.98944	-5.99152
	i22p	-1776.81	-5.62435	-5.65181	-5.66212	-5.66584	-5.66718	-5.66786	-5.7132	-5.7174	-5.72242	-5.7253	-5.72649	-5.72714	-0.172207	-0.21436	-0.232609	-0.240045	-0.242343	-0.243461	-5.88541	-5.93176	-5.95503	-5.96535	-5.96883	-5.97061
	i23e	-1132.08	-3.02348	-3.04143	-3.04846	-3.05107	-3.0521	-3.05266	-3.13728	-3.13933	-3.14146	-3.1429	-3.14359	-3.14398	-0.10885	-0.137647	-0.150736	-0.156014	-0.15774	-0.158374	-3.24613	-3.27698	-3.2922	-3.29891	-3.30132	-3.30235
	i23p	-1132.05	-3.00587	-3.02303	-3.0298	-3.0323	-3.03327	-3.03377	-3.12377	-3.12665	-3.12917	-3.13078	-3.13153	-3.13197	-0.110876	-0.139491	-0.152829	-0.158087	-0.159822	-0.16043	-3.23465	-3.26614	-3.282	-3.28887	-3.29136	-3.2924
	i24e	-989.803	-3.18041	-3.19746	-3.20434	-3.20682	-3.20778		-3.36336	-3.3663	-3.36828	-3.36968	-3.37036		-0.107929	-0.135223	-0.147271	-0.152261	-0.153845		-3.47128	-3.50152	-3.51556	-3.52194	-3.5242
	i24p	-989.783	-3.17559	-3.1928	-3.19944	-3.20189	-3.20284		-3.3591	-3.36228	-3.36444	-3.36583	-3.36651		-0.107907	-0.135135	-0.14744	-0.15218	-0.153724		-3.46701	-3.49742	-3.51188	-3.51801	-3.52024
cc-pVQZ basis
			MP2 correlation						CCSD correlation						(T) correlation						CCSD(T) correlation
	Molecule	HF (no-RI)	5	6	7	8	9	Canonical	5	6	7	8	9	Canonical	5	6	7	8	9	Canonical	5	6	7	8	9	Canonical
	i1e	-1308.84	-5.73395	-5.76934	-5.78497	-5.79109			-5.89145	-5.88034	-5.88099	-5.88271			-0.195275	-0.251702	-0.278427	-0.289765			-6.08672	-6.13205	-6.15942	-6.17248
	i1p	-1308.72	-5.73247	-5.76775	-5.78394	-5.79022			-5.89789	-5.88658	-5.88699	-5.88889			-0.195035	-0.250263	-0.276904	-0.288293			-6.09293	-6.13684	-6.16389	-6.17718
	i2e	-732.013	-3.17456	-3.19139	-3.19856	-3.20118			-3.28182	-3.27796	-3.27841	-3.2793			-0.106678	-0.135469	-0.148012	-0.152788			-3.3885	-3.41343	-3.42643	-3.43209
	i2p	-731.982	-3.14307	-3.15609	-3.16142	-3.16332			-3.25535	-3.25073	-3.25077	-3.25139			-0.111057	-0.137706	-0.148206	-0.151794			-3.36641	-3.38843	-3.39898	-3.40318
	i3e	-683.654	-2.60061	-2.61431	-2.61976	-2.62163			-2.64463	-2.64262	-2.64346	-2.64439			-0.0773857	-0.0994578	-0.108816	-0.112192			-2.72201	-2.74208	-2.75228	-2.75658
	i3p	-683.634	-2.60602	-2.6182	-2.62311	-2.62481			-2.64761	-2.64476	-2.64541	-2.64627			-0.08025	-0.102232	-0.111029	-0.11419			-2.72786	-2.74699	-2.75644	-2.76046
	i4e	-1240.43	-5.69213	-5.72766	-5.74284	-5.74863			-5.91702	-5.90899	-5.90961	-5.91122			-0.189218	-0.242607	-0.267452	-0.277465			-6.10624	-6.1516	-6.17707	-6.18869
	i4p	-1240.4	-5.60915	-5.63468	-5.64542	-5.64951			-5.84812	-5.8375	-5.83733	-5.83848			-0.195093	-0.243938	-0.263953	-0.271079			-6.04321	-6.08144	-6.10128	-6.10955
	i5e	-652.432	-2.80703	-2.82184	-2.82786	-2.83012			-2.86943	-2.86339	-2.86313	-2.86386			-0.105168	-0.133385	-0.145794	-0.150454			-2.9746	-2.99678	-3.00893	-3.01432
	i5p	-652.395	-2.78804	-2.80029	-2.80533	-2.8072			-2.85429	-2.84769	-2.84691	-2.84745			-0.109437	-0.136291	-0.147455	-0.151574			-2.96373	-2.98398	-2.99437	-2.99903
	i6e	-1105.51	-4.74416	-4.76985	-4.78072	-4.78493			-4.78841	-4.77646	-4.77408	-4.77485			-0.19136	-0.243921	-0.267908	-0.277477			-4.97977	-5.02038	-5.04199	-5.05233
	i6p	-1105.47	-4.73936	-4.76409	-4.77436	-4.77833			-4.78835	-4.77506	-4.77197	-4.77268			-0.195174	-0.246935	-0.270447	-0.27977			-4.98352	-5.02199	-5.04242	-5.05245
	i7e	-849.994	-3.81604	-3.8393	-3.84903	-3.8527			-3.94794	-3.94274	-3.94334	-3.94444			-0.129478	-0.166049	-0.182845	-0.189384			-4.07741	-4.10879	-4.12619	-4.13382
	i7p	-849.982	-3.79866	-3.81978	-3.8285	-3.83178			-3.93344	-3.92746	-3.92794	-3.92889			-0.131443	-0.166912	-0.18267	-0.188588			-4.06488	-4.09437	-4.11061	-4.11748
	i8e	-936.139	-3.94153	-3.96153	-3.96941	-3.97231			-4.02043	-4.01407	-4.01379	-4.01475			-0.153074	-0.192827	-0.209799	-0.216751			-4.17351	-4.2069	-4.22359	-4.2315
	i8p	-936.088	-3.95096	-3.97352	-3.98285	-3.98641			-4.04028	-4.03306	-4.03317	-4.03435			-0.14533	-0.185393	-0.202886	-0.209879			-4.18561	-4.21845	-4.23605	-4.24423
	i9e	-466.271	-2.1672	-2.17969	-2.18497	-2.18688			-2.25728	-2.25427	-2.25487	-2.2554			-0.0714181	-0.0913968	-0.100468	-0.10381			-2.32869	-2.34567	-2.35533	-2.35921
	i9p	-466.24	-2.16275	-2.17471	-2.17977	-2.18166			-2.25374	-2.25163	-2.25208	-2.25257			-0.0720683	-0.0917547	-0.100309	-0.103475			-2.32581	-2.34339	-2.35239	-2.35605
	i10e	-616.866	-2.72917	-2.74369	-2.74964	-2.75178			-2.8074	-2.80167	-2.80131	-2.80198			-0.0979964	-0.124465	-0.136152	-0.140523			-2.9054	-2.92613	-2.93746	-2.9425
	i10p	-616.866	-2.71566	-2.72973	-2.73537	-2.73742			-2.79892	-2.79306	-2.79267	-2.79331			-0.0972407	-0.123534	-0.135038	-0.139276			-2.89616	-2.91659	-2.92771	-2.93259
	i11e	-870.688	-3.52556	-3.54445	-3.55196	-3.55476			-3.53552	-3.52994	-3.53016	-3.53132			-0.139586	-0.179165	-0.196417	-0.203276			-3.6751	-3.7091	-3.72658	-3.73459
	i11p	-870.606	-3.55092	-3.57215	-3.5805	-3.58356			-3.54947	-3.54487	-3.54546	-3.54674			-0.142678	-0.184941	-0.20417	-0.211898			-3.69215	-3.72981	-3.74963	-3.75864
	i12e	-1107.71	-4.39108	-4.41365	-4.42296	-4.42641			-4.43828	-4.43108	-4.43092	-4.43212			-0.163355	-0.208065	-0.227092	-0.23447			-4.60164	-4.63914	-4.65801	-4.66659
	i12p	-1107.71	-4.38988	-4.41254	-4.42181	-4.42526			-4.43781	-4.43047	-4.43049	-4.43176			-0.163225	-0.207816	-0.226849	-0.234242			-4.60103	-4.63829	-4.65734	-4.666
	i13e	-570.536	-2.44431	-2.45565	-2.46042	-2.46212			-2.47538	-2.47071	-2.47	-2.47046			-0.0963514	-0.121653	-0.132557	-0.136508			-2.57173	-2.59237	-2.60256	-2.60697
	i13p	-570.489	-2.43398	-2.44494	-2.44933	-2.45097			-2.47087	-2.46625	-2.46556	-2.46599			-0.0964304	-0.121426	-0.13188	-0.135565			-2.5673	-2.58767	-2.59744	-2.60155
	i14e	-648.397	-2.61914	-2.6315	-2.6364	-2.63815			-2.65742	-2.65271	-2.65283	-2.65358			-0.0958936	-0.121579	-0.132374	-0.136294			-2.75332	-2.77429	-2.7852	-2.78987
	i14p	-648.398	-2.61066	-2.62224	-2.62696	-2.62866			-2.65082	-2.64574	-2.6457	-2.64637			-0.0954068	-0.120484	-0.130897	-0.134741			-2.74623	-2.76622	-2.77659	-2.78111
	i15e	-732.698	-3.27505	-3.29852	-3.30804	-3.31171			-3.38046	-3.3759	-3.37691	-3.3782			-0.110718	-0.142826	-0.158381	-0.164669			-3.49117	-3.51873	-3.53529	-3.54286
	i15p	-732.704	-3.27245	-3.29456	-3.30376	-3.30712			-3.37057	-3.36566	-3.36633	-3.36741			-0.110308	-0.142028	-0.157209	-0.163185			-3.48087	-3.50769	-3.52354	-3.53059
	i16e	-1312.78	-5.29927	-5.32966	-5.34277	-5.34755			-5.3668	-5.3597	-5.36013	-5.36178			-0.183693	-0.238157	-0.262328	-0.272321			-5.55049	-5.59786	-5.62246	-5.6341
	i16p	-1312.75	-5.28637	-5.31661	-5.32935	-5.33408			-5.36338	-5.35573	-5.35628	-5.35788			-0.18458	-0.23767	-0.26142	-0.270969			-5.54796	-5.5934	-5.6177	-5.62885
	i17e	-920.79	-4.00901	-4.03006	-4.03893	-4.04232			-4.07108	-4.06236	-4.06086	-4.06158			-0.161844	-0.204422	-0.223272	-0.230558			-4.23292	-4.26678	-4.28413	-4.29213
	i17p	-920.783	-4.00016	-4.01933	-4.02715	-4.03016			-4.06312	-4.05298	-4.051	-4.05156			-0.165457	-0.20788	-0.226251	-0.233245			-4.22857	-4.26086	-4.27725	-4.28481
	i18e	-958.791	-3.9726	-3.99212	-4.00015	-4.00321			-4.01324	-4.00301	-4.00128	-4.00199			-0.157748	-0.199012	-0.21665	-0.223539			-4.17098	-4.20202	-4.21793	-4.22553
	i18p	-958.756	-3.96471	-3.98395	-3.99191	-3.99494			-4.00779	-3.99815	-3.99635	-3.99702			-0.158078	-0.199802	-0.217687	-0.224756			-4.16587	-4.19795	-4.21404	-4.22178
	i19e	-2652.09	-4.267	-4.29358	-4.30475	-4.30892			-4.3562	-4.34914	-4.35013	-4.35183			-0.163372	-0.209158	-0.230378	-0.238903			-4.51957	-4.5583	-4.58051	-4.59073
	i19p	-2652.06	-4.26954	-4.29728	-4.30891	-4.3133			-4.35796	-4.35114	-4.3525	-4.35426			-0.161542	-0.207579	-0.229093	-0.237813			-4.5195	-4.55872	-4.58159	-4.59207
	i20e	-736.32	-2.88728	-2.90086	-2.90639	-2.90844			-2.92731	-2.92166	-2.92109	-2.92173			-0.106248	-0.134017	-0.145707	-0.150143			-3.03356	-3.05567	-3.0668	-3.07187
	i20p	-736.312	-2.88628	-2.89999	-2.9056	-2.90764			-2.92789	-2.92184	-2.92111	-2.92174			-0.105794	-0.133756	-0.145604	-0.150084			-3.03369	-3.0556	-3.06672	-3.07183
	i21e	-1279.19	-3.63312	-3.65377	-3.66213	-3.66533			-3.70191	-3.6963	-3.69672	-3.69784			-0.134329	-0.171656	-0.188072	-0.194434			-3.83624	-3.86796	-3.88479	-3.89227
	i21p	-1279.18	-3.62826	-3.64613	-3.65344	-3.65619			-3.69365	-3.68661	-3.68634	-3.68724			-0.138204	-0.174939	-0.190439	-0.196356			-3.83185	-3.86155	-3.87678	-3.8836
	i22e	-1776.92	-6.07116	-6.10418	-6.11838	-6.12346			-6.1344	-6.12844	-6.1306	-6.13311			-0.181169	-0.233282	-0.256508	-0.266073			-6.31557	-6.36172	-6.38711	-6.39919
	i22p	-1776.94	-6.05762	-6.08728	-6.09944	-6.1037			-6.11475	-6.10851	-6.11093	-6.11329			-0.18376	-0.235622	-0.257751	-0.266378			-6.29851	-6.34413	-6.36868	-6.37967
	i23e	-1132.12	-3.2114	-3.23137	-3.23948	-3.24255			-3.30502	-3.29922	-3.29943	-3.30037			-0.11524	-0.14804	-0.163198	-0.169173			-3.42026	-3.44726	-3.46263	-3.46954
	i23p	-1132.09	-3.1943	-3.21319	-3.22099	-3.22389			-3.29174	-3.28651	-3.28713	-3.28823			-0.117298	-0.150178	-0.165157	-0.17117			-3.40904	-3.43669	-3.45229	-3.4594
	i24e	-989.851	-3.37048	-3.38925	-3.39726	-3.40018			-3.53064	-3.52403	-3.52416	-3.52507			-0.113798	-0.145012	-0.159073	-0.164608			-3.64443	-3.66905	-3.68323	-3.68968
	i24p	-989.83	-3.3659	-3.38467	-3.3924	-3.39531			-3.52658	-3.52017	-3.52041	-3.52134			-0.113746	-0.145061	-0.159076	-0.16452			-3.64033	-3.66523	-3.67949	-3.68586
HF data with RI-J approximation
PNO-CCSD(T) data using cc-pVXZ density fitting basis and using multilevel approximation
aug-cc-pVDZ'
			MP2 correlation						CCSD correlation						(T) correlation						CCSD(T) correlation
	Molecule	HF (no-RI)	5	6	7	8	9	Canonical	5	6	7	8	9	Canonical	5	6	7	8	9	Canonical	5	6	7	8	9	Canonical
	i4e	-1240.09	-4.58346	-4.61019	-4.62128	-4.62544	-4.62704		-4.90332	-4.91373	-4.91976	-4.92267	-4.92392		-0.126923	-0.168321	-0.18575	-0.193359	-0.196053		-5.03025	-5.08206	-5.10551	-5.11603	-5.11997
	i4p	-1240.04	-4.48807	-4.50783	-4.51574	-4.5187	-4.51972		-4.8209	-4.83396	-4.84004	-4.84244	-4.84338		-0.13288	-0.168225	-0.181363	-0.186402	-0.188057		-4.95378	-5.00219	-5.0214	-5.02885	-5.03144
	i22e	-1776.37	-4.71338	-4.7409	-4.75206	-4.75582	-4.75716		-4.84883	-4.86143	-4.86871	-4.87197	-4.87325		-0.120833	-0.155357	-0.172046	-0.179187	-0.181775		-4.96966	-5.01679	-5.04076	-5.05116	-5.05503
	i22p	-1776.39	-4.69785	-4.72204	-4.73137	-4.73447	-4.73559		-4.82697	-4.83896	-4.8464	-4.84953	-4.8507		-0.123675	-0.157179	-0.172903	-0.179197	-0.181371		-4.95064	-4.99614	-5.01931	-5.02872	-5.03207
aug-cc-pVTZ'
			MP2 correlation						CCSD correlation						(T) correlation						CCSD(T) correlation
	Molecule	HF (no-RI)	5	6	7	8	9	Canonical	5	6	7	8	9	Canonical	5	6	7	8	9	Canonical	5	6	7	8	9	Canonical
	i4e	-1240.36	-5.44258	-5.47614	-5.48984	-5.49484			-5.69673	-5.70633	-5.71015	-5.71249			-0.183774	-0.231954	-0.254942	-0.264079			-5.88051	-5.93829	-5.96509	-5.97656
	i4p	-1240.33	-5.35131	-5.37554	-5.38531	-5.38886			-5.61885	-5.62738	-5.63107	-5.63306			-0.189621	-0.232933	-0.251042	-0.257401			-5.80847	-5.86031	-5.88211	-5.89046
	i22e	-1776.81	-5.754	-5.78672	-5.80006	-5.80475	-5.80648		-5.83825	-5.84665	-5.85262	-5.85594	-1776.81		-0.176612	-0.223408	-0.244652	-0.253446	0		-6.01486	-6.07005	-6.09728	-6.10939	-1776.81
	i22p	-1776.83	-5.73849	-5.76756	-5.77872	-5.78268	-5.78413		-5.81646	-5.82426	-5.83035	-5.83354	-1776.83		-0.179239	-0.22597	-0.245934	-0.253795	0		-5.9957	-6.05023	-6.07628	-6.08734	-1776.83
aug-cc-pVQZ'
			MP2 correlation						CCSD correlation						(T) correlation						CCSD(T) correlation
	Molecule	HF (no-RI)	5	6	7	8	9	Canonical	5	6	7	8	9	Canonical	5	6	7	8	9	Canonical	5	6	7	8	9	Canonical
	i4e	-1240.44	-5.72093	-5.75855	-5.77476	-5.78079			-5.93895	-5.93287	-5.9334	-5.93478			-0.190268	-0.245197	-0.270001	-0.280126			-6.12922	-6.17807	-6.2034	-6.2149
	i4p	-1240.41	-5.6373	-5.66416	-5.67554	-5.6797			-5.86845	-5.8596	-5.8593	-5.86028			-0.196154	-0.246416	-0.266438	-0.273654			-6.0646	-6.10601	-6.12574	-6.13393
	i22e	-1776.92	-6.12464	-6.15823	-6.17347	-6.17895	-1776.92		-1776.92	-6.17353	-6.17572	-6.1783	-1776.92		0	-0.236812	-0.261057	-0.271021			-1776.92	-6.41034	-6.43678	-6.44933	-1776.92
	i22p	-1776.94	-6.10981	-6.14108	-6.15414	-6.15868			-6.15996	-6.15346	-6.15567	-6.15803			-0.185378	-0.239159	-0.262431	-0.271438			-6.34534	-6.39262	-6.4181	-6.42947

## Sheet: MOBH35
HF data without RI approximation
PNO-CCSD(T) data using def2-type density fitting basis, no multilevel approximation
def2-SVP
			MP2 correlation						CCSD correlation						(T) correlation						CCSD(T) correlation
	Molecule	HF (no-RI)	5	6	7	8	9	Canonical	5	6	7	8	9	Canonical	5	6	7	8	9	Canonical	5	6	7	8	9	Canonical
	CH4	-40.1688	-0.161309	-0.161501	-0.16156	-0.161568	-0.161568	-0.161568	-0.184611	-0.184698	-0.18473	-0.184734	-0.184734	-0.184734	-0.00341434	-0.00375428	-0.00380669	-0.00381458	-0.00381463	-0.00381534	-0.188025	-0.188452	-0.188537	-0.188549	-0.188549	-0.18855
	CO	-112.644	-0.288771	-0.288982	-0.289032	-0.289039	-0.289039		-0.295176	-0.295536	-0.295596	-0.295619	-0.295619		-0.010393	-0.0110389	-0.0111505	-0.011161	-0.011161		-0.305569	-0.306575	-0.306746	-0.30678	-0.30678
	PEt3	-576.403	-0.991537	-0.994909	-0.996344	-0.996804	-0.996929		-1.09461	-1.0966	-1.09753	-1.09789	-1.09801		-0.0256845	-0.0316093	-0.0336944	-0.0343951	-0.0345538		-1.12029	-1.12821	-1.13122	-1.13229	-1.13256
	p1+	-1852.44	-4.04862	-4.07117	-4.08082	-4.08427	-4.08551		-4.29494	-4.29935	-4.30285	-4.30484	-4.30581		-0.116728	-0.150627	-0.166454	-0.173184	-0.175633		-4.41167	-4.44997	-4.46931	-4.47803	-4.48144
	p2+	-1683.95	-3.48598	-3.50391	-3.51175	-3.51458	-3.51558		-3.72816	-3.73378	-3.73786	-3.73967	-3.74046		-0.0953226	-0.12333	-0.135287	-0.14035	-0.142144		-3.82349	-3.85711	-3.87315	-3.88002	-3.88261
	p3	-1266.8	-1.75274	-1.76156	-1.76533	-1.76661	-1.76705	-1.76723	-1.80683	-1.81017	-1.81304	-1.81427	-1.81473	-1.81494	-0.0655492	-0.0824709	-0.0896642	-0.0922242	-0.0930529	-0.0933444	-1.87238	-1.89264	-1.9027	-1.9065	-1.90779	-1.90829
	p4	-1228.97	-1.63232	-1.64066	-1.64413	-1.6453	-1.6457	-1.64585	-1.68534	-1.68825	-1.69079	-1.69189	-1.69228	-1.69246	-0.0603979	-0.0756117	-0.0819162	-0.0840678	-0.0847496	-0.0849712	-1.74573	-1.76386	-1.77271	-1.77596	-1.77703	-1.77743
	p5	-2737.94	-3.95395	-3.97414	-3.98266	-3.98577	-3.98682		-4.10758	-4.11566	-4.12093	-4.12409	-4.1256		-0.121162	-0.155176	-0.171374	-0.178464	-0.181015		-4.22874	-4.27084	-4.2923	-4.30255	-4.30662
	p6_r7	-2591.81	-2.75098	-2.76535	-2.77132	-2.77332	-2.774	-2.77433	-2.89558	-2.90685	-2.914	-2.9178	-2.91953	-2.92086	-0.0832919	-0.110912	-0.125006	-0.131245	-0.133565	-0.134812	-2.97888	-3.01776	-3.039	-3.04904	-3.0531	-3.05567
	p7	-2591.79	-2.75214	-2.76568	-2.77143	-2.7734	-2.77406	-2.77437	-2.89499	-2.9064	-2.91378	-2.91783	-2.91972	-2.92112	-0.0844791	-0.11204	-0.12561	-0.131822	-0.13418	-0.135472	-2.97946	-3.01844	-3.03939	-3.04965	-3.0539	-3.05659
	p8_r9	-2616.67	-5.04932	-5.07727	-5.08948	-5.09386	-5.09549		-5.23943	-5.25217	-5.26092	-5.26586	-5.26847		-0.167374	-0.217191	-0.241938	-0.252942	-0.257353		-5.4068	-5.46936	-5.50286	-5.5188	-5.52582
	p9	-2616.58	-5.08741	-5.11576	-5.12813	-5.13255	-5.13416		-5.2785	-5.29501	-5.30583	-5.31259	-5.31622		-0.172206	-0.226721	-0.255329	-0.269089	-0.274935		-5.45071	-5.52173	-5.56116	-5.58168	-5.59115
	p10	-1024.39	-3.2713	-3.29218	-3.30086	-3.30409	-3.30525		-3.44524	-3.45262	-3.45846	-3.46104	-3.46209		-0.0866665	-0.116226	-0.129491	-0.134914	-0.136749		-3.5319	-3.56885	-3.58796	-3.59595	-3.59884
	p11	-1241.74	-4.20677	-4.23557	-4.24726	-4.2514	-4.25286		-4.33706	-4.34623	-4.35263	-4.35576	-4.35705		-0.137675	-0.17777	-0.197279	-0.205133	-0.207914		-4.47473	-4.524	-4.54991	-4.5609	-4.56496
	p12	-1792.7	-3.34874	-3.36584	-3.37318	-3.37561	-3.37643		-3.53971	-3.54467	-3.54778	-3.54954	-3.55033		-0.103258	-0.129774	-0.142741	-0.148276	-0.150312		-3.64296	-3.67444	-3.69052	-3.69781	-3.70064
	p13	-1675.98	-3.74396	-3.76565	-3.77475	-3.77786	-3.77898	-3.77954	-3.853	-3.85831	-3.86263	-3.86498	-3.86608	-3.86681	-0.120468	-0.154854	-0.171551	-0.178793	-0.181418	-0.18261	-3.97347	-4.01317	-4.03418	-4.04378	-4.0475	-4.04942
	p14	-1159.48	-2.9359	-2.9514	-2.9576	-2.95969	-2.96043	-2.96079	-3.02161	-3.02705	-3.03086	-3.03281	-3.03367	-3.03422	-0.0880077	-0.112783	-0.124595	-0.129512	-0.131241	-0.132026	-3.10962	-3.13984	-3.15546	-3.16232	-3.16491	-3.16624
	p15	-986.522	-1.39936	-1.40596	-1.40879	-1.40982	-1.41018	-1.41032	-1.41404	-1.41801	-1.4205	-1.42164	-1.42206	-1.42224	-0.04585	-0.0588622	-0.0643036	-0.0663898	-0.0670207	-0.0672076	-1.45989	-1.47687	-1.4848	-1.48803	-1.48908	-1.48945
	p16	-511.117	-1.75515	-1.76275	-1.76623	-1.76752	-1.76796	-1.76811	-1.77234	-1.77539	-1.77777	-1.77896	-1.77941	-1.77961	-0.0607359	-0.0770232	-0.0839861	-0.0867378	-0.0875871	-0.0878637	-1.83308	-1.85242	-1.86175	-1.8657	-1.867	-1.86747
	p17	-4404.12	-4.377	-4.40041	-4.41009	-4.41364	-4.41489		-4.62259	-4.62893	-4.63416	-4.63668	-4.63778		-0.129623	-0.164359	-0.180466	-0.187389	-0.189963		-4.75221	-4.79329	-4.81463	-4.82406	-4.82774
	p18	-2128.67	-4.38147	-4.4051	-4.41486	-4.41849	-4.41972		-4.62135	-4.62781	-4.63314	-4.63563	-4.63667		-0.12925	-0.164583	-0.180977	-0.187901	-0.190514		-4.7506	-4.7924	-4.81412	-4.82353	-4.82718
	p19	-4402.92	-4.35834	-4.38129	-4.39061	-4.39409	-4.39531		-4.58949	-4.59543	-4.6005	-4.603	-4.60408		-0.131629	-0.166117	-0.181896	-0.188705	-0.191215		-4.72112	-4.76155	-4.78239	-4.79171	-4.7953
	p20	-2127.46	-4.36274	-4.38602	-4.3954	-4.39891	-4.40014		-4.58826	-4.59427	-4.59947	-4.6019	-4.60295		-0.131315	-0.166338	-0.18236	-0.189185	-0.191739		-4.71958	-4.76061	-4.78183	-4.79108	-4.79469
	p21	-707.117	-2.57808	-2.59221	-2.59787	-2.59984	-2.60048	-2.6008	-2.7425	-2.74457	-2.74762	-2.74924	-2.74987	-2.75023	-0.0700394	-0.0898907	-0.0999112	-0.103851	-0.105109	-0.105615	-2.81254	-2.83446	-2.84753	-2.85309	-2.85498	-2.85585
	p22	-956.015	-3.44253	-3.46207	-3.47053	-3.47345	-3.47442		-3.67026	-3.67426	-3.67789	-3.67986	-3.68072		-0.0913119	-0.117491	-0.13053	-0.136143	-0.13809		-3.76157	-3.79175	-3.80842	-3.816	-3.81881
	p23	-1006.99	-3.72853	-3.75234	-3.76247	-3.76606	-3.76737	-3.76801	-3.80156	-3.80254	-3.80647	-3.80876	-3.8098	-3.8104	-0.121705	-0.156826	-0.174002	-0.181309	-0.183876	-0.184877	-3.92326	-3.95936	-3.98047	-3.99007	-3.99368	-3.99528
	p24	-2255.48	-5.83855	-5.8754	-5.89154	-5.89737	-5.89953		-6.06172	-6.06649	-6.07094	-6.07388	-6.07542		-0.179568	-0.23234	-0.258003	-0.27011	-0.274823		-6.24129	-6.29883	-6.32894	-6.34399	-6.35024
	p25	-2182.11	-5.65505	-5.6913	-5.70724	-5.71301	-5.71513		-5.89987	-5.90438	-5.90876	-5.91166	-5.9132		-0.165717	-0.216627	-0.241161	-0.252899	-0.257441		-6.06558	-6.121	-6.14992	-6.16455	-6.17064
	p26	-1123.62	-1.92572	-1.93375	-1.93705	-1.9381	-1.93844	-1.9386	-2.00102	-2.0042	-2.00629	-2.00728	-2.00768	-2.00791	-0.0543747	-0.068603	-0.0744028	-0.076598	-0.0773029	-0.07755	-2.05539	-2.0728	-2.08069	-2.08388	-2.08499	-2.08546
	p27	-1205.05	-2.22204	-2.23136	-2.23534	-2.23658	-2.23698	-2.23718	-2.31844	-2.32171	-2.32397	-2.32513	-2.32559	-2.32585	-0.0603551	-0.0768216	-0.0840004	-0.0868241	-0.0877164	-0.0880345	-2.37879	-2.39853	-2.40797	-2.41196	-2.41331	-2.41389
	p28	-1648.34	-3.5646	-3.58392	-3.59213	-3.59498	-3.59595		-3.69075	-3.69607	-3.6999	-3.70193	-3.70286		-0.103861	-0.133541	-0.147552	-0.1537	-0.155931		-3.79461	-3.82961	-3.84745	-3.85563	-3.85879
	p29	-1649.52	-3.59906	-3.618	-3.62597	-3.62877	-3.62975	-3.63026	-3.72998	-3.73557	-3.73944	-3.74145	-3.74236	-3.74294	-0.103891	-0.133415	-0.147333	-0.153349	-0.15555	-0.156502	-3.83387	-3.86898	-3.88678	-3.8948	-3.89791	-3.89945
	p30	-1058.32	-2.65583	-2.67001	-2.67616	-2.67821	-2.67894	-2.67927	-2.77952	-2.7838	-2.78719	-2.78884	-2.7895	-2.78986	-0.0737682	-0.0954048	-0.10494	-0.108962	-0.110315	-0.110831	-2.85329	-2.87921	-2.89213	-2.8978	-2.89982	-2.90069
	p31	-1058.28	-2.70956	-2.72532	-2.73189	-2.73412	-2.73492	-2.73532	-2.82149	-2.82308	-2.82626	-2.82798	-2.82869	-2.82907	-0.0767529	-0.0999467	-0.110636	-0.115141	-0.116655	-0.117239	-2.89824	-2.92303	-2.9369	-2.94312	-2.94535	-2.94631
	p32+	-995.068	-1.33755	-1.34528	-1.34826	-1.34939	-1.34977	-1.3499	-1.3577	-1.36113	-1.36355	-1.3646	-1.36495	-1.3651	-0.0394498	-0.0519246	-0.0569109	-0.0588548	-0.0594222	-0.0595725	-1.39715	-1.41305	-1.42047	-1.42345	-1.42438	-1.42467
	p33+	-271.293	-0.909329	-0.912583	-0.913839	-0.914269	-0.914411	-0.914466	-0.93813	-0.940101	-0.941428	-0.941961	-0.942141	-0.942221	-0.0190868	-0.0239593	-0.0257773	-0.0264273	-0.0266126	-0.0266548	-0.957217	-0.96406	-0.967206	-0.968389	-0.968754	-0.968875
	p34_r35	-856.663	-2.81214	-2.8269	-2.83326	-2.83539	-2.83616	-2.83653	-2.86676	-2.87143	-2.87467	-2.87635	-2.87708	-2.87746	-0.0877054	-0.110428	-0.120702	-0.124866	-0.12624	-0.126727	-2.95446	-2.98186	-2.99537	-3.00122	-3.00332	-3.00419
	p35	-816.474	-2.63453	-2.64968	-2.65617	-2.65842	-2.65922	-2.65961	-2.6693	-2.67521	-2.67912	-2.68103	-2.68182	-2.68223	-0.084581	-0.107099	-0.117656	-0.121815	-0.123217	-0.12372	-2.75388	-2.78231	-2.79678	-2.80284	-2.80503	-2.80595
	r1+	-1852.45	-4.0608	-4.08387	-4.09385	-4.09741	-4.09871		-4.30335	-4.30771	-4.31102	-4.31306	-4.31407		-0.116495	-0.151425	-0.167795	-0.174821	-0.1774		-4.41984	-4.45913	-4.47882	-4.48788	-4.49147
	r2+	-1683.91	-3.4902	-3.50793	-3.51565	-3.51841	-3.51939		-3.73037	-3.73562	-3.73939	-3.7412	-3.742		-0.0979201	-0.125722	-0.137976	-0.143014	-0.144806		-3.82829	-3.86135	-3.87737	-3.88422	-3.88681
	r3	-1266.73	-1.79096	-1.79919	-1.8025	-1.80357	-1.80394	-1.8041	-1.82758	-1.82991	-1.83225	-1.83327	-1.83364	-1.83382	-0.076395	-0.0917846	-0.0982431	-0.100363	-0.101048	-0.101274	-1.90398	-1.92169	-1.93049	-1.93363	-1.93469	-1.93509
	r4	-1228.94	-1.67144	-1.67952	-1.68276	-1.68384	-1.6842	-1.68435	-1.70298	-1.70604	-1.70843	-1.70947	-1.70982	-1.70998	-0.0708728	-0.0856938	-0.0917863	-0.0937701	-0.0944049	-0.0946102	-1.77386	-1.79174	-1.80021	-1.80324	-1.80423	-1.80459
	r5	-2737.91	-3.93566	-3.95605	-3.96473	-3.96786	-3.96892		-4.09963	-4.10853	-4.11407	-4.11748	-4.11907		-0.118748	-0.153647	-0.170182	-0.177601	-0.180254		-4.21838	-4.26218	-4.28425	-4.29509	-4.29932
	r6	-2591.81	-2.7477	-2.76177	-2.76767	-2.76964	-2.7703	-2.77062	-2.89046	-2.90167	-2.90857	-2.91218	-2.91378	-2.91493	-0.0832224	-0.110647	-0.12422	-0.130177	-0.132336	-0.133429	-2.97368	-3.01231	-3.03279	-3.04236	-3.04611	-3.04836
	r8	-2616.67	-5.05012	-5.07961	-5.09225	-5.0968	-5.09844		-5.24359	-5.25526	-5.26379	-5.26851	-5.27101		-0.16613	-0.216769	-0.242523	-0.254255	-0.258859		-5.40972	-5.47203	-5.50631	-5.52277	-5.52987
	r10	-1136.99	-3.56533	-3.58986	-3.60025	-3.60402	-3.60535		-3.75288	-3.76188	-3.76834	-3.77141	-3.77269		-0.0955433	-0.129894	-0.146186	-0.153037	-0.155422		-3.84842	-3.89177	-3.91453	-3.92444	-3.92812
	r11	-1241.63	-4.23276	-4.26766	-4.28194	-4.28708	-4.28886		-4.35621	-4.36821	-4.37606	-4.37998	-4.38155		-0.133365	-0.177935	-0.200442	-0.209878	-0.213283		-4.48957	-4.54615	-4.5765	-4.58985	-4.59483
	r12	-1792.64	-3.36456	-3.38186	-3.38904	-3.3915	-3.39232		-3.54997	-3.55458	-3.55782	-3.55957	-3.56037		-0.104339	-0.131454	-0.144343	-0.149776	-0.151733		-3.65431	-3.68604	-3.70217	-3.70935	-3.7121
	r13	-1675.94	-3.73643	-3.75672	-3.76502	-3.76784	-3.76885	-3.76937	-3.84766	-3.852	-3.85557	-3.85754	-3.85844	-3.85904	-0.123774	-0.15714	-0.172744	-0.179412	-0.181874	-0.182949	-3.97143	-4.00914	-4.02831	-4.03695	-4.04031	-4.04199
	r14	-1159.47	-2.93537	-2.95124	-2.95756	-2.95967	-2.96041	-2.96077	-3.02142	-3.02663	-3.03018	-3.03206	-3.03288	-3.03338	-0.0882736	-0.1133	-0.124952	-0.1298	-0.131511	-0.132241	-3.1097	-3.13993	-3.15513	-3.16186	-3.16439	-3.16562
	r15	-986.422	-1.4081	-1.41552	-1.41827	-1.41928	-1.41962	-1.41975	-1.42394	-1.42861	-1.43158	-1.43287	-1.43334	-1.43358	-0.0520263	-0.0655692	-0.0715129	-0.0738019	-0.0745072	-0.0747438	-1.47596	-1.49418	-1.50309	-1.50667	-1.50785	-1.50832
	r16	-511.065	-1.76209	-1.77021	-1.77397	-1.77525	-1.7757	-1.7759	-1.77998	-1.7861	-1.79026	-1.79203	-1.79272	-1.79313	-0.0648474	-0.0835289	-0.0918617	-0.0951539	-0.0962636	-0.0967348	-1.84483	-1.86962	-1.88212	-1.88719	-1.88899	-1.88986
	r17	-4980.41	-5.50354	-5.53451	-5.54847	-5.55383	-5.55568		-5.81162	-5.81549	-5.81958	-5.822	-5.82323		-0.160782	-0.204095	-0.225902	-0.236239	-0.240385		-5.9724	-6.01958	-6.04549	-6.05824	-6.06362
	r18	-2704.96	-5.50522	-5.53677	-5.55099	-5.55647	-5.55838		-5.81033	-5.81426	-5.81836	-5.82087	-5.82214		-0.160278	-0.204224	-0.226241	-0.236773	-0.240991		-5.9706	-6.01849	-6.0446	-6.05764	-6.06313
	r19	-4979.2	-5.46979	-5.49938	-5.5123	-5.51739	-5.51915		-5.76495	-5.76873	-5.77305	-5.77538	-5.77654		-0.163494	-0.206411	-0.227167	-0.236939	-0.240812		-5.92844	-5.97514	-6.00021	-6.01232	-6.01736
	r20	-2703.75	-5.47011	-5.49995	-5.5131	-5.51829	-5.5201		-5.76165	-5.76583	-5.7703	-5.77266	-5.77385		-0.163337	-0.206412	-0.227268	-0.237082	-0.241035		-5.92499	-5.97224	-5.99757	-6.00974	-6.01489
	r21	-707.117	-2.57807	-2.59219	-2.59786	-2.59984	-2.60047	-2.6008	-2.74249	-2.74457	-2.74762	-2.74924	-2.74986	-2.75023	-0.0700597	-0.0898877	-0.0999075	-0.103852	-0.105108	-0.105614	-2.81255	-2.83445	-2.84753	-2.85309	-2.85497	-2.85584
	r22	-955.982	-3.44938	-3.46878	-3.47709	-3.48002	-3.48099		-3.67458	-3.67824	-3.68183	-3.68391	-3.6848		-0.0935654	-0.120508	-0.133951	-0.13974	-0.141704		-3.76814	-3.79875	-3.81578	-3.82365	-3.82651
	r23	-1007	-3.73043	-3.75438	-3.76425	-3.76787	-3.76917	-3.76983	-3.80196	-3.80114	-3.80504	-3.80721	-3.80821	-3.80877	-0.123696	-0.15884	-0.176112	-0.183345	-0.185867	-0.186865	-3.92566	-3.95998	-3.98116	-3.99056	-3.99408	-3.99564
	r24	-2255.47	-5.82465	-5.85874	-5.87381	-5.87917	-5.88114		-6.04892	-6.0545	-6.05866	-6.06132	-6.06267		-0.180397	-0.231979	-0.256276	-0.267649	-0.271942		-6.22931	-6.28648	-6.31494	-6.32896	-6.33462
	r25	-2182.12	-5.6291	-5.6623	-5.67703	-5.68227	-5.6842		-5.87911	-5.88431	-5.88856	-5.89117	-5.89251		-0.166	-0.215081	-0.238	-0.248729	-0.252894		-6.04511	-6.09939	-6.12656	-6.13989	-6.1454
	r26	-1123.64	-1.95133	-1.95949	-1.9629	-1.96397	-1.96432	-1.96448	-2.01568	-2.01874	-2.02084	-2.02184	-2.02222	-2.02242	-0.0547861	-0.0695402	-0.0755148	-0.0777562	-0.0784617	-0.078693	-2.07047	-2.08828	-2.09636	-2.09959	-2.10068	-2.10111
	r27	-1205.06	-2.22816	-2.2379	-2.24193	-2.24322	-2.24366	-2.24387	-2.32381	-2.32701	-2.32924	-2.33036	-2.33083	-2.33111	-0.0607672	-0.0773373	-0.0844883	-0.0872705	-0.0881826	-0.0885114	-2.38457	-2.40434	-2.41372	-2.41763	-2.41902	-2.41962
	r28	-1648.36	-3.57737	-3.5965	-3.60486	-3.60776	-3.60879		-3.69289	-3.69908	-3.70313	-3.70531	-3.70632		-0.104115	-0.133692	-0.14794	-0.154205	-0.156544		-3.79701	-3.83277	-3.85107	-3.85951	-3.86286
	r29	-1649.49	-3.602	-3.62138	-3.62955	-3.63241	-3.63341	-3.63393	-3.73374	-3.73887	-3.74259	-3.74457	-3.74548	-3.74605	-0.104256	-0.134052	-0.148164	-0.154202	-0.156447	-0.157366	-3.838	-3.87293	-3.89076	-3.89877	-3.90193	-3.90341
	r30_r31	-1058.29	-2.6722	-2.6863	-2.69229	-2.69438	-2.6951	-2.69543	-2.79077	-2.79464	-2.7979	-2.79948	-2.80012	-2.80047	-0.0750424	-0.0971842	-0.106763	-0.110854	-0.1122	-0.112724	-2.86581	-2.89183	-2.90466	-2.91033	-2.91233	-2.91319
	r32+	-995.026	-1.29275	-1.30241	-1.30606	-1.30723	-1.30762	-1.30781	-1.34001	-1.34561	-1.34894	-1.35021	-1.35068	-1.35094	-0.0403466	-0.0521632	-0.0572776	-0.0593715	-0.0600473	-0.0602867	-1.38035	-1.39778	-1.40622	-1.40958	-1.41073	-1.41123
	r33+	-271.256	-0.943241	-0.946396	-0.947639	-0.948036	-0.948164	-0.94821	-0.960865	-0.962516	-0.96374	-0.964193	-0.964345	-0.964406	-0.0215726	-0.0265006	-0.0284582	-0.0291047	-0.0292783	-0.0293212	-0.982438	-0.989017	-0.992198	-0.993298	-0.993624	-0.993727
	r34	-856.673	-2.85155	-2.86743	-2.87424	-2.87649	-2.8773	-2.87771	-2.89355	-2.89714	-2.90031	-2.90202	-2.90275	-2.90314	-0.0897285	-0.113163	-0.124145	-0.128452	-0.129884	-0.130398	-2.98328	-3.0103	-3.02446	-3.03047	-3.03264	-3.03353
	ts1+	-1852.38	-4.08536	-4.10954	-4.12002	-4.12374	-4.12509		-4.32112	-4.3255	-4.32903	-4.33119	-4.33223		-0.118273	-0.15427	-0.171349	-0.178678	-0.181374		-4.43939	-4.47977	-4.50038	-4.50986	-4.5136
	ts2+	-1683.89	-3.49877	-3.51719	-3.52527	-3.52814	-3.52915		-3.73597	-3.74182	-3.74575	-3.74762	-3.74844		-0.0979696	-0.126519	-0.138934	-0.144133	-0.145966		-3.83394	-3.86834	-3.88469	-3.89175	-3.89441
	ts3	-1266.73	-1.79412	-1.80256	-1.80593	-1.80703	-1.80741	-1.80757	-1.82998	-1.83224	-1.83465	-1.83569	-1.83607	-1.83624	-0.0765954	-0.0924199	-0.0989914	-0.101171	-0.101881	-0.102115	-1.90657	-1.92466	-1.93364	-1.93686	-1.93795	-1.93836
	ts4	-1228.93	-1.66791	-1.67602	-1.67932	-1.68044	-1.68082	-1.68098	-1.70264	-1.70556	-1.70803	-1.70911	-1.70947	-1.70964	-0.0695984	-0.0848305	-0.0910728	-0.0931733	-0.0938411	-0.0940573	-1.77224	-1.79039	-1.7991	-1.80228	-1.80332	-1.8037
	ts5	-2737.9	-3.94536	-3.96583	-3.97462	-3.97782	-3.97892		-4.10486	-4.11406	-4.11943	-4.12265	-4.12414		-0.119223	-0.154035	-0.170706	-0.178047	-0.180645		-4.22409	-4.26809	-4.29014	-4.3007	-4.30479
	ts6	-2591.78	-2.76076	-2.77562	-2.78175	-2.7838	-2.78451	-2.78484	-2.90045	-2.9115	-2.91839	-2.92211	-2.92378	-2.92499	-0.0837755	-0.111943	-0.125915	-0.132217	-0.1345	-0.135684	-2.98422	-3.02344	-3.04431	-3.05432	-3.05828	-3.06068
	ts7	-2591.74	-2.78283	-2.79845	-2.80471	-2.80684	-2.80756	-2.8079	-2.91582	-2.92725	-2.93477	-2.93872	-2.94045	-2.94171	-0.0860891	-0.115615	-0.13062	-0.137155	-0.139515	-0.14074	-3.00191	-3.04286	-3.06539	-3.07588	-3.07996	-3.08245
	ts8	-2616.64	-5.01258	-5.04048	-5.05258	-5.05696	-5.05853		-5.21576	-5.22911	-5.23804	-5.24332	-5.24636		-0.16467	-0.214578	-0.239635	-0.251421	-0.256387		-5.38043	-5.44369	-5.47767	-5.49474	-5.50275
	ts9	-2616.59	-5.07569	-5.10422	-5.11648	-5.1209	-5.12253		-5.2595	-5.27309	-5.28295	-5.2888	-5.29196		-0.169239	-0.221126	-0.247218	-0.259378	-0.264288		-5.42874	-5.49422	-5.53017	-5.54818	-5.55625
	ts10	-1137	-3.5624	-3.58589	-3.59562	-3.59921	-3.60047		-3.74765	-3.75587	-3.76182	-3.76454	-3.7657		-0.0959069	-0.128873	-0.144153	-0.150472	-0.152646		-3.84356	-3.88474	-3.90598	-3.91501	-3.91834
	ts11	-1241.59	-4.21864	-4.2494	-4.26229	-4.26693	-4.26852		-4.34909	-4.35938	-4.36659	-4.37015	-4.37162		-0.137116	-0.179333	-0.200624	-0.209516	-0.212735		-4.48621	-4.53872	-4.56721	-4.57967	-4.58435
	ts12	-1792.63	-3.36435	-3.38137	-3.38847	-3.39088	-3.3917		-3.54981	-3.55403	-3.55711	-3.55884	-3.5596		-0.104703	-0.131536	-0.144389	-0.149742	-0.151674		-3.65451	-3.68557	-3.7015	-3.70858	-3.71128
	ts13	-1675.86	-3.78976	-3.81366	-3.82353	-3.82691	-3.82813	-3.82871	-3.88107	-3.8865	-3.89123	-3.89395	-3.89517	-3.89595	-0.124032	-0.16194	-0.180547	-0.188702	-0.191693	-0.192976	-4.0051	-4.04844	-4.07178	-4.08265	-4.08687	-4.08892
	ts14	-1159.45	-2.94673	-2.96292	-2.96934	-2.9715	-2.97227	-2.97264	-3.02912	-3.03471	-3.03854	-3.04055	-3.0414	-3.04193	-0.0887179	-0.114191	-0.126309	-0.131391	-0.133177	-0.13395	-3.11784	-3.1489	-3.16485	-3.17194	-3.17458	-3.17588
	ts15	-986.377	-1.41907	-1.42692	-1.43015	-1.43131	-1.43169	-1.43182	-1.43036	-1.43456	-1.43768	-1.43902	-1.43951	-1.43976	-0.0520452	-0.0661593	-0.072418	-0.0748105	-0.075547	-0.0757958	-1.4824	-1.50072	-1.5101	-1.51383	-1.51505	-1.51555
	ts16	-511.016	-1.75396	-1.76246	-1.76631	-1.7677	-1.76816	-1.76833	-1.7769	-1.78229	-1.78577	-1.78733	-1.78795	-1.78827	-0.0628044	-0.0798153	-0.0872347	-0.0901547	-0.0911447	-0.0915185	-1.8397	-1.8621	-1.87301	-1.87748	-1.87909	-1.87979
	ts17	-4980.4	-5.45547	-5.48654	-5.50024	-5.50529	-5.50699		-5.78556	-5.79187	-5.79762	-5.80067	-5.80212		-0.158072	-0.202295	-0.224457	-0.234818	-0.23894		-5.94363	-5.99416	-6.02207	-6.03548	-6.04106
	ts18	-2704.94	-5.46353	-5.49493	-5.50879	-5.51393	-5.51566		-5.78658	-5.79314	-5.79887	-5.80193	-5.8034		-0.158248	-0.203427	-0.22605	-0.236687	-0.240849		-5.94483	-5.99657	-6.02492	-6.03861	-6.04424
	ts19	-4979.19	-5.43657	-5.46706	-5.48041	-5.48538	-5.48703		-5.75232	-5.7583	-5.76389	-5.76691	-5.76835		-0.160184	-0.2041	-0.225963	-0.236219	-0.240242		-5.9125	-5.9624	-5.98985	-6.00313	-6.00859
	ts20	-2703.74	-5.44521	-5.47622	-5.48969	-5.49475	-5.49644		-5.75374	-5.75997	-5.76564	-5.76866	-5.77011		-0.16051	-0.205328	-0.22767	-0.238196	-0.242344		-5.91425	-5.9653	-5.99331	-6.00686	-6.01246
	ts21	-707.087	-2.5919	-2.60656	-2.6124	-2.61445	-2.61512	-2.61546	-2.75101	-2.75287	-2.75616	-2.75794	-2.75862	-2.75901	-0.0716328	-0.0922919	-0.102938	-0.107032	-0.108365	-0.1089	-2.82264	-2.84516	-2.8591	-2.86497	-2.86698	-2.86791
	ts22	-955.938	-3.47259	-3.49341	-3.50199	-3.50504	-3.50607		-3.68918	-3.69255	-3.69668	-3.69886	-3.69981		-0.0951445	-0.123762	-0.138431	-0.144699	-0.146875		-3.78433	-3.81631	-3.83511	-3.84356	-3.84669
	ts23	-1006.93	-3.75379	-3.77923	-3.79005	-3.79394	-3.79536	-3.79606	-3.81619	-3.81619	-3.82029	-3.82271	-3.82383	-3.82445	-0.123179	-0.160228	-0.178627	-0.186477	-0.189384	-0.190432	-3.93937	-3.97641	-3.99892	-4.00919	-4.01321	-4.01488
	ts24	-2255.45	-5.84289	-5.87813	-5.8938	-5.89941	-5.90146		-6.06202	-6.06695	-6.07119	-6.07393	-6.07536		-0.181492	-0.234274	-0.259463	-0.271341	-0.275794		-6.24351	-6.30122	-6.33065	-6.34527	-6.35115
	ts25	-2182.09	-5.65553	-5.69039	-5.7059	-5.71147	-5.71351		-5.89748	-5.90201	-5.90623	-5.90894	-5.91037		-0.167704	-0.218325	-0.242419	-0.253777	-0.258154		-6.06518	-6.12034	-6.14865	-6.16272	-6.16853
	ts26	-1123.62	-1.92526	-1.9332	-1.93648	-1.93751	-1.93785	-1.93801	-2.00039	-2.00372	-2.00576	-2.00674	-2.00714	-2.00736	-0.0543751	-0.0685835	-0.0743332	-0.0765163	-0.0772146	-0.0774603	-2.05477	-2.0723	-2.0801	-2.08325	-2.08436	-2.08482
	ts27	-1205.04	-2.22035	-2.22996	-2.23405	-2.23532	-2.23575	-2.23595	-2.31932	-2.32283	-2.32507	-2.32626	-2.32673	-2.327	-0.0597584	-0.0765679	-0.0838298	-0.0866249	-0.087531	-0.0878505	-2.37908	-2.3994	-2.4089	-2.41289	-2.41426	-2.41485
	ts28	-1648.29	-3.59409	-3.61437	-3.62298	-3.62598	-3.62701		-3.70934	-3.71509	-3.71928	-3.72147	-3.72248		-0.105598	-0.1359	-0.150702	-0.157202	-0.159574		-3.81494	-3.85099	-3.86999	-3.87868	-3.88206
	ts29	-1649.45	-3.61342	-3.63344	-3.64186	-3.64483	-3.64587	-3.64641	-3.74273	-3.74798	-3.75199	-3.75412	-3.7551	-3.7557	-0.104485	-0.134609	-0.149084	-0.155439	-0.157739	-0.15871	-3.84721	-3.88259	-3.90107	-3.90956	-3.91284	-3.91441
	ts30	-1058.27	-2.67989	-2.69436	-2.70051	-2.70261	-2.70334	-2.70369	-2.79493	-2.79897	-2.80233	-2.80396	-2.80462	-2.80497	-0.0757439	-0.0979162	-0.107664	-0.111785	-0.113167	-0.113707	-2.87068	-2.89688	-2.90999	-2.91575	-2.91779	-2.91868
	ts31	-1058.26	-2.7064	-2.72178	-2.72842	-2.73068	-2.73147	-2.73186	-2.81625	-2.81893	-2.8223	-2.82404	-2.82477	-2.82515	-0.0767085	-0.0994324	-0.109925	-0.114398	-0.115891	-0.116481	-2.89296	-2.91836	-2.93223	-2.93843	-2.94066	-2.94164
	ts32+	-994.979	-1.31096	-1.31825	-1.32117	-1.32222	-1.32255	-1.32267	-1.35257	-1.35696	-1.35973	-1.36088	-1.36127	-1.36143	-0.0402382	-0.0520282	-0.0568223	-0.0587117	-0.0592852	-0.0594333	-1.39281	-1.40899	-1.41655	-1.41959	-1.42055	-1.42087
	ts33+	-271.251	-0.943927	-0.947713	-0.949202	-0.949689	-0.949843	-0.949899	-0.960054	-0.962245	-0.963598	-0.964133	-0.964311	-0.96438	-0.0215197	-0.0268491	-0.0289024	-0.0295939	-0.0297801	-0.0298264	-0.981573	-0.989094	-0.9925	-0.993727	-0.994091	-0.994207
	ts34	-856.639	-2.8345	-2.85004	-2.8567	-2.85896	-2.85977	-2.86017	-2.88141	-2.886	-2.88936	-2.89111	-2.89187	-2.89226	-0.0893272	-0.112306	-0.122905	-0.127196	-0.12861	-0.129122	-2.97074	-2.99831	-3.01226	-3.01831	-3.02048	-3.02139
	ts35	-856.64	-2.80455	-2.82014	-2.82669	-2.82898	-2.82977	-2.83016	-2.86225	-2.86802	-2.87171	-2.87359	-2.87438	-2.8748	-0.0882098	-0.111385	-0.122284	-0.126654	-0.128146	-0.128679	-2.95046	-2.9794	-2.994	-3.00025	-3.00253	-3.00348
def2-TZVPP
			MP2 correlation						CCSD correlation						(T) correlation						CCSD(T) correlation
	Molecule	HF (no-RI)	5	6	7	8	9	Canonical	5	6	7	8	9	Canonical	5	6	7	8	9	Canonical	5	6	7	8	9	Canonical
	CH4	-40.2134	-0.197538	-0.197787	-0.197896	-0.19792	-0.197921	-0.197935	-0.218874	-0.218631	-0.218598	-0.218602	-0.218604	-0.218614	-0.00554575	-0.00616222	-0.00628716	-0.00630773	-0.00631093	-0.00631132	-0.224419	-0.224793	-0.224886	-0.22491	-0.224915	-0.224926
	CO	-112.784	-0.354543	-0.354847	-0.354971	-0.355	-0.355007		-0.358155	-0.358266	-0.358377	-0.35842	-0.358436		-0.0150978	-0.0166885	-0.0169978	-0.017065	-0.0170776		-0.373252	-0.374954	-0.375375	-0.375485	-0.375513
	PEt3	-576.777	-1.21647	-1.22115	-1.22296	-1.2236	-1.22383		-1.3068	-1.30834	-1.30906	-1.30946	-1.30963		-0.0410467	-0.0495069	-0.0529232	-0.054021	-0.0543156		-1.34785	-1.35785	-1.36199	-1.36348	-1.36395
	p1+	-1853.7	-4.93732	-4.96656	-4.97883	-4.98352	-4.98534		-5.12397	-5.12616	-5.12851	-5.13075	-1853.7		-0.174303	-0.221566	-0.244217	-0.253623			-5.29828	-5.34773	-5.37273	-5.38437	-1853.7
	p2+	-1685.03	-4.25693	-4.28027	-4.29029	-4.29405	-4.29553		-4.45737	-4.45643	-4.45858	-4.46037	-4.46142		-0.145681	-0.183526	-0.201118	-0.208091	-0.210668		-4.60305	-4.63995	-4.6597	-4.66846	-4.67209
	p3	-1267.39	-2.1876	-2.19878	-2.2036	-2.20537	-2.20607	-2.2064	-2.21852	-2.21771	-2.21988	-2.22127	-2.22183	-2.2222	-0.0919752	-0.11583	-0.126048	-0.129769	-0.131018	-0.131503	-2.31049	-2.33354	-2.34593	-2.35104	-2.35285	-2.3537
	p4	-1229.52	-2.04428	-2.05496	-2.05945	-2.06111	-2.06174	-2.06204	-2.07564	-2.075	-2.07709	-2.07833	-2.07881	-2.07912	-0.0848328	-0.106943	-0.116104	-0.119324	-0.12037	-0.120769	-2.16047	-2.18194	-2.19319	-2.19765	-2.19918	-2.19989
	p5	-2739.33	-4.94355	-4.96966	-4.98085	-4.98506	-4.98668		-4.99728	-5.00532	-5.01123	-5.01516	-5.01694		-0.181731	-0.231379	-0.255018	-0.264757	-2744.35		-5.17901	-5.2367	-5.26625	-5.27992	-2739.33
	p6_r7	-2592.94	-3.54325	-3.56217	-3.56989	-3.5727	-3.57379	-3.5744	-3.61968	-3.62566	-3.63319	-3.63826	-3.64024	-3.64251	-0.126776	-0.167313	-0.187494	-0.19598	-0.19898	-0.200816	-3.74646	-3.79297	-3.82068	-3.83424	-3.83922	-3.84333
	p7	-2592.93	-3.54132	-3.55896	-3.56647	-3.56924	-3.57029	-3.57087	-3.61494	-3.62219	-3.63003	-3.6353	-3.63746	-3.63986	-0.128096	-0.168149	-0.187715	-0.196065	-0.199093	-0.201008	-3.74303	-3.79034	-3.81774	-3.83136	-3.83655	-3.84086
	p8_r9	-2618.3	-6.27074	-6.30639	-6.32181	-6.32781	-6.33016		-6.34324	-6.35426	-6.36332	-6.36943	-2618.3		-0.239713	-0.310431	-0.344886	-0.359992			-6.58295	-6.66469	-6.7082	-6.72943	-2618.3
	p9	-2618.21	-6.31021	-6.34643	-6.36204	-6.36808	-6.37042		-6.37621	-6.38917	-6.40116	-6.40929	-2618.21		-0.24429	-0.320334	-0.3583	-0.375919			-6.6205	-6.7095	-6.75946	-6.78521	-2618.21
	p10	-1025.34	-4.20133	-4.22884	-4.2403	-4.24487	-4.2467		-4.33032	-4.33871	-4.34434	-4.3474	-1025.34		-0.133247	-0.175516	-0.195279	-0.203027			-4.46357	-4.51423	-4.53962	-4.55043	-1025.34
	p11	-1243.06	-5.18238	-5.21846	-5.23338	-5.23917	-5.24135		-5.2474	-5.25324	-5.2591	-5.2628	-1243.06		-0.196898	-0.255443	-0.282883	-0.294106			-5.4443	-5.50868	-5.54199	-5.5569	-1243.06
	p12	-1793.9	-4.16342	-4.18637	-4.19573	-4.19916	-4.2004		-4.29997	-4.30178	-4.30446	-4.30657	-4.30756		-0.156146	-0.195109	-0.213755	-0.221474	-0.224245		-4.45611	-4.49689	-4.51822	-4.52804	-4.53181
	p13	-1677.23	-4.66122	-4.68882	-4.70031	-4.70462	-4.70627	-4.70723	-4.69874	-4.70112	-4.70482	-4.70763	-1677.23	-4.71002	-0.180254	-0.230145	-0.253507	-0.263609		-0.268828	-4.879	-4.93127	-4.95832	-4.97124	-1677.23	-4.97885
	p14	-1160.44	-3.69634	-3.71651	-3.72454	-3.72748	-3.72859	-3.72921	-3.72266	-3.72639	-3.73019	-3.73256	-3.73367	-3.73442	-0.135759	-0.173317	-0.190251	-0.197182	-0.19959	-0.200609	-3.85842	-3.8997	-3.92044	-3.92974	-3.93326	-3.93503
	p15	-987.008	-1.86909	-1.87735	-1.88115	-1.88259	-1.88314	-1.8834	-1.83886	-1.83909	-1.84116	-1.8424	-1.84287	-1.84323	-0.0716046	-0.0914956	-0.100275	-0.103446	-0.104421	-0.104748	-1.91046	-1.93058	-1.94144	-1.94585	-1.94729	-1.94797
	p16	-511.569	-2.30223	-2.31187	-2.31628	-2.31796	-2.3186	-2.3189	-2.27053	-2.26879	-2.27	-2.27118	-2.27165	-2.27205	-0.0894528	-0.113644	-0.124239	-0.128178	-0.129442	-0.129895	-2.35998	-2.38243	-2.39424	-2.39936	-2.40109	-2.40194
	p17	-4405.81	-5.52839	-5.55944	-5.57212	-5.57704	-5.57887		-5.69162	-5.69585	-5.70048	-5.70363	-4405.81		-0.199363	-0.250773	-0.274856	-0.284705			-5.89098	-5.94662	-5.97534	-5.98833	-4405.81
	p18	-2130.06	-5.87141	-5.90264	-5.91557	-5.92061	-5.9225		-5.98836	-5.99266	-5.99682	-5.99982	-2130.06		-0.201255	-0.253652	-0.278394	-0.288508			-6.18962	-6.24631	-6.27522	-6.28833	-2130.06
	p19	-4404.61	-5.50078	-5.53102	-5.54329	-5.54809	-5.54985		-5.65039	-5.65378	-5.65831	-5.66142	-5.66258		-0.201523	-0.252473	-0.276142	-0.285788	-4410.27		-5.85191	-5.90625	-5.93445	-5.94721	-4404.61
	p20	-2128.85	-5.84372	-5.87425	-5.88679	-5.89171	-5.89354		-5.94719	-5.95056	-5.95469	-5.95763	-2128.85		-0.203017	-0.255256	-0.279623	-0.289582			-6.15021	-6.20581	-6.23432	-6.24721	-2128.85
	p21	-707.855	-3.18674	-3.20471	-3.212	-3.21468	-3.21571	-3.21628	-3.31298	-3.30891	-3.31093	-3.31265	-3.3135	-3.31399	-0.107792	-0.137106	-0.151003	-0.156413	-0.158144	-0.158733	-3.42077	-3.44601	-3.46194	-3.46906	-3.47164	-3.47272
	p22	-957.016	-4.23583	-4.26091	-4.27154	-4.27546	-4.27698		-4.40847	-4.41035	-4.41324	-4.41545	-4.41673		-0.141562	-0.178897	-0.197445	-0.205091	-0.20779		-4.55003	-4.58925	-4.61069	-4.62054	-4.62452
	p23	-1008.03	-4.54084	-4.57032	-4.58276	-4.58753	-4.5894	-4.59049	-4.54914	-4.54758	-4.55036	-4.55282	-1008.03	-4.55488	-0.174882	-0.223706	-0.247667	-0.257731		-0.262478	-4.72402	-4.77129	-4.79803	-4.81055	-1008.03	-4.81736
	p24	-2257.37	-7.15476	-7.20144	-7.22198	-7.22982	-7.23288		-7.2794	-7.28116	-7.28449	-7.28801	-2257.37		-0.267174	-0.340991	-0.377606	-0.394324			-7.54657	-7.62215	-7.66209	-7.68233	-2257.37
	p25	-2183.93	-6.93342	-6.97954	-6.99992	-7.00765	-7.01068		-7.08362	-7.08626	-7.08975	-7.09321	-2183.93		-0.250359	-0.320622	-0.355841	-0.371954			-7.33398	-7.40688	-7.4456	-7.46516	-2183.93
	p26	-1124.29	-2.43617	-2.44686	-2.45133	-2.45284	-2.45339	-2.45369	-2.48046	-2.48045	-2.48218	-2.48327	-2.48372	-2.48416	-0.0880686	-0.109713	-0.118734	-0.122041	-0.123062	-0.123445	-2.56853	-2.59016	-2.60091	-2.60532	-2.60678	-2.6076
	p27	-1205.81	-2.80052	-2.81319	-2.81849	-2.82031	-2.82096	-2.82132	-2.86069	-2.85952	-2.86128	-2.86254	-2.86304	-2.86354	-0.098337	-0.123459	-0.13436	-0.138448	-0.139721	-0.140191	-2.95903	-2.98298	-2.99564	-3.00099	-3.00276	-3.00373
	p28	-1649.57	-4.46746	-4.49314	-4.50368	-4.50765	-4.5091		-4.5305	-4.53289	-4.53618	-4.53864	-4.53965		-0.163443	-0.207132	-0.227706	-0.236401	-1654.11		-4.69395	-4.74002	-4.76389	-4.77504	-1649.57
	p29	-1650.76	-4.50452	-4.52983	-4.54018	-4.5441	-4.54554	-4.5464	-4.57263	-4.57491	-4.57833	-4.5808	-1650.76	-4.58281	-0.162987	-0.20676	-0.227226	-0.235825		-0.240154	-4.73562	-4.78167	-4.80555	-4.81663	-1650.76	-4.82297
	p30	-1059.11	-3.37897	-3.39731	-3.40522	-3.4081	-3.4092	-3.40979	-3.45002	-3.44969	-3.45182	-3.45358	-3.45431	-3.45495	-0.118179	-0.149128	-0.163705	-0.169492	-0.171434	-0.172141	-3.5682	-3.59881	-3.61552	-3.62307	-3.62575	-3.62709
	p31	-1059.07	-3.43138	-3.45159	-3.45988	-3.46298	-3.46417	-3.46484	-3.49034	-3.48725	-3.48915	-3.49095	-3.4917	-3.49237	-0.120388	-0.154139	-0.170081	-0.176502	-0.178639	-0.179422	-3.61073	-3.64139	-3.65923	-3.66745	-3.67034	-3.6718
	p32+	-995.545	-1.77652	-1.7857	-1.78966	-1.79121	-1.79178	-1.79204	-1.76241	-1.76217	-1.76407	-1.76517	-1.76556	-1.76585	-0.0642803	-0.0823465	-0.0905507	-0.0935354	-0.0944224	-0.0946732	-1.82669	-1.84451	-1.85462	-1.8587	-1.85998	-1.86052
	p33+	-271.486	-1.25972	-1.26434	-1.26611	-1.26676	-1.26697	-1.26707	-1.2624	-1.26316	-1.26449	-1.26509	-1.26529	-1.26545	-0.0372096	-0.0456521	-0.0489389	-0.0499685	-0.0502581	-0.0503391	-1.29961	-1.30881	-1.31343	-1.31506	-1.31555	-1.31579
	p34_r35	-857.493	-3.56304	-3.5824	-3.59056	-3.59357	-3.59469	-3.59531	-3.56217	-3.56007	-3.56214	-3.56408	-3.56484	-3.56552	-0.133511	-0.168884	-0.184209	-0.1903	-0.192259	-0.19294	-3.69568	-3.72896	-3.74635	-3.75438	-3.7571	-3.75846
	p35	-817.258	-3.3518	-3.37189	-3.38006	-3.38316	-3.38434	-3.38499	-3.33172	-3.33183	-3.33481	-3.33694	-3.33777	-3.33849	-0.12769	-0.162657	-0.178004	-0.184074	-0.186061	-0.18679	-3.45941	-3.49448	-3.51282	-3.52102	-3.52383	-3.52528
	r1+	-1853.71	-4.9488	-4.97848	-4.99116	-4.99597			-5.13148	-5.13361	-5.13584	-5.13815			-0.174366	-0.222259	-0.245569	-0.255296			-5.30584	-5.35587	-5.38141	-5.39344
	r2+	-1685	-4.26242	-4.28553	-4.29534	-4.29905	-4.3005		-4.45952	-4.45819	-4.45998	-4.46181	-4.46281		-0.148265	-0.186353	-0.204069	-0.21112	-0.213672		-4.60778	-4.64454	-4.66405	-4.67293	-4.67648
	r3	-1267.33	-2.22362	-2.23442	-2.23875	-2.24035	-2.24094	-2.24124	-2.23662	-2.23454	-2.23621	-2.23739	-2.23782	-2.23814	-0.102153	-0.125198	-0.134563	-0.137837	-0.138892	-0.139298	-2.33878	-2.35973	-2.37077	-2.37523	-2.37671	-2.37744
	r4	-1229.49	-2.08122	-2.09156	-2.09586	-2.09742	-2.098	-2.09828	-2.09069	-2.08936	-2.0912	-2.09236	-2.09278	-2.09307	-0.0944622	-0.116671	-0.125592	-0.128671	-0.129674	-0.13005	-2.18516	-2.20603	-2.21679	-2.22103	-2.22245	-2.22312
	r5	-2739.31	-4.92296	-4.94941	-4.96073	-4.96496			-4.98912	-4.99725	-5.00349	-5.00772			-0.179782	-0.229388	-0.253554	-0.263653			-5.1689	-5.22664	-5.25705	-5.27137
	r6	-2592.95	-3.54222	-3.56068	-3.56835	-3.57114	-3.5722	-3.57279	-3.61685	-3.62245	-3.6301	-3.63501	-3.63684	-3.63895	-0.126879	-0.16733	-0.187046	-0.195252	-0.198032	-0.199686	-3.74373	-3.78978	-3.81714	-3.83026	-3.83487	-3.83863
	r8	-2618.3	-6.27047	-6.30774	-6.32374	-6.32994			-6.34839	-6.35765	-6.36631	-6.37225			-0.23828	-0.310259	-0.345701	-0.36156			-6.58667	-6.66791	-6.71201	-6.73381
	r10	-1138.07	-4.5689	-4.60076	-4.61427	-4.61955			-4.70588	-4.71557	-4.72187	-4.72547			-0.14668	-0.194885	-0.218343	-0.227863			-4.85256	-4.91046	-4.94021	-4.95333
	r11	-1242.94	-5.20718	-5.2501	-5.26811	-5.27521			-5.26633	-5.27454	-5.28182	-5.28626			-0.192087	-0.255342	-0.2861	-0.299209			-5.45842	-5.52989	-5.56792	-5.58547
	r12	-1793.84	-4.17525	-4.19802	-4.20732	-4.21075	-4.21201		-4.30713	-4.30834	-4.31104	-4.31313	-4.31411		-0.157154	-0.196909	-0.215641	-0.22323	-0.225971		-4.46428	-4.50525	-4.52668	-4.53636	-4.54009
	r13	-1677.19	-4.65487	-4.68101	-4.69168	-4.69563	-4.69712	-4.698	-4.69464	-4.69593	-4.69877	-4.7011	-1677.19	-4.70312	-0.184191	-0.233262	-0.255407	-0.26487		-0.269675	-4.87884	-4.92919	-4.95418	-4.96597	-1677.19	-4.97279
	r14	-1160.43	-3.69742	-3.71772	-3.72593	-3.72893	-3.73005	-3.73068	-3.72426	-3.72752	-3.73119	-3.73351	-3.73457	-3.73527	-0.136379	-0.173797	-0.190697	-0.197582	-0.199922	-0.200899	-3.86064	-3.90132	-3.92189	-3.93109	-3.93449	-3.93617
	r15	-986.905	-1.8742	-1.88339	-1.88708	-1.88853	-1.88905	-1.88929	-1.84487	-1.84637	-1.8491	-1.85062	-1.85108	-1.8516	-0.0780064	-0.0989559	-0.107925	-0.111363	-0.112408	-0.112825	-1.92287	-1.94533	-1.95702	-1.96199	-1.96349	-1.96443
	r16	-511.52	-2.30748	-2.31793	-2.32253	-2.32431	-2.32496	-2.3253	-2.27027	-2.2747	-2.27881	-2.28096	-2.28186	-2.28244	-0.0929329	-0.119878	-0.131779	-0.136452	-0.138015	-0.138692	-2.3632	-2.39458	-2.41059	-2.41741	-2.41988	-2.42113
	r17	-4982.47	-6.89531	-6.93576	-6.95391	-6.96112			-7.09995	-7.09911	-7.10198	-7.10495			-0.245993	-0.309704	-0.341886	-0.356303			-7.34594	-7.40881	-7.44387	-7.46125
	r18	-2706.72	-7.23373	-7.27501	-7.29373	-7.30113			-7.39508	-7.3952	-7.39811	-7.40116			-0.247596	-0.313124	-0.345444	-0.360163			-7.64268	-7.70833	-7.74355	-7.76132
	r19	-4981.26	-6.85359	-6.892	-6.90913	-6.91591			-7.04568	-7.045	-7.048	-7.05079			-0.248492	-0.311807	-0.342806	-0.356556			-7.29417	-7.35681	-7.39081	-7.40735
	r20	-2705.5	-7.1902	-7.22914	-7.24657	-7.25354			-7.33896	-7.33896	-7.3422	-7.34506			-0.250366	-0.314674	-0.346126	-0.36009			-7.58933	-7.65363	-7.68832	-7.70515
	r21	-707.855	-3.18673	-3.20469	-3.21199	-3.21467	-3.21571	-3.21628	-3.31302	-3.3089	-3.31093	-3.31264	-3.31349	-3.31399	-0.10779	-0.137101	-0.151002	-0.156412	-0.158161	-0.158732	-3.4208	-3.446	-3.46194	-3.46906	-3.47165	-3.47272
	r22	-956.988	-4.24345	-4.26835	-4.27893	-4.28284	-4.28436		-4.41318	-4.41427	-4.41722	-4.41959	-4.42088		-0.143235	-0.181893	-0.200885	-0.208756	-0.211514		-4.55641	-4.59616	-4.6181	-4.62835	-4.63239
	r23	-1008.05	-4.54046	-4.57021	-4.58247	-4.58727	-4.58915	-4.59024	-4.54722	-4.54371	-4.54629	-4.54863	-1008.05	-4.55059	-0.176193	-0.225453	-0.249329	-0.259296		-0.264018	-4.72341	-4.76916	-4.79561	-4.80792	-1008.05	-4.8146
	r24	-2257.37	-7.13994	-7.18359	-7.20296	-7.21024			-7.2663	-7.26807	-7.27111	-7.27431			-0.268979	-0.341518	-0.375988	-0.391738			-7.53528	-7.60958	-7.6471	-7.66605
	r25	-2183.94	-6.90667	-6.9494	-6.9684	-6.97546			-7.06228	-7.06553	-7.06878	-7.07187			-0.251251	-0.319391	-0.352627	-0.367489			-7.31354	-7.38492	-7.42141	-7.43935
	r26	-1124.31	-2.46597	-2.47717	-2.48173	-2.48329	-2.48386	-2.48416	-2.49742	-2.49706	-2.49876	-2.49984	-2.50025	-2.50067	-0.0891888	-0.111443	-0.120762	-0.124171	-0.125202	-0.125571	-2.58661	-2.6085	-2.61952	-2.62401	-2.62545	-2.62624
	r27	-1205.83	-2.80607	-2.8194	-2.82483	-2.8267	-2.82739	-2.82778	-2.86592	-2.86467	-2.86652	-2.86777	-2.8683	-2.86881	-0.0988282	-0.123932	-0.134869	-0.138979	-0.140262	-0.140743	-2.96475	-2.9886	-3.00139	-3.00675	-3.00856	-3.00955
	r28	-1649.59	-4.48387	-4.50958	-4.5204	-4.52448	-4.52598		-4.53356	-4.53614	-4.53968	-4.54225	-1649.59		-0.164688	-0.208169	-0.229215	-0.238132			-4.69824	-4.74431	-4.7689	-4.78038	-1649.59
	r29	-1650.72	-4.51151	-4.5373	-4.54782	-4.55184	-4.55332	-4.5542	-4.57866	-4.58144	-4.58467	-4.58709	-1650.72	-4.58908	-0.163775	-0.207877	-0.22858	-0.237312		-0.241597	-4.74243	-4.78932	-4.81325	-4.8244	-1650.72	-4.83067
	r30_r31	-1059.08	-3.39868	-3.41672	-3.42443	-3.42732	-3.42842	-3.42901	-3.46339	-3.46219	-3.46419	-3.4659	-3.46657	-3.46722	-0.120028	-0.1517	-0.166387	-0.172258	-0.174184	-0.174904	-3.58342	-3.61389	-3.63058	-3.63815	-3.64075	-3.64212
	r32+	-995.495	-1.72407	-1.73596	-1.7409	-1.74266	-1.74327	-1.74355	-1.7406	-1.7438	-1.74716	-1.74875	-1.74927	-1.74973	-0.0640547	-0.0817928	-0.0900139	-0.0931459	-0.0940779	-0.0944797	-1.80465	-1.82559	-1.83717	-1.84189	-1.84335	-1.84421
	r33+	-271.452	-1.29305	-1.29758	-1.29918	-1.29973	-1.29993	-1.30002	-1.28309	-1.28351	-1.28455	-1.28503	-1.28519	-1.28532	-0.0398585	-0.0487805	-0.0521599	-0.0531564	-0.0534458	-0.0535178	-1.32295	-1.33229	-1.33671	-1.33818	-1.33863	-1.33883
	r34	-857.507	-3.60232	-3.62261	-3.63119	-3.63432	-3.6355	-3.63617	-3.58736	-3.58456	-3.58651	-3.5885	-3.58928	-3.58994	-0.135479	-0.171965	-0.187976	-0.194317	-0.196344	-0.197052	-3.72284	-3.75653	-3.77448	-3.78282	-3.78562	-3.78699
	ts1+	-1853.65	-4.97415	-5.00526	-5.01843	-5.02347	-5.02544		-5.14945	-5.15172	-5.15412	-5.15652	-1853.65		-0.176229	-0.225422	-0.249527	-0.259715			-5.32568	-5.37714	-5.40364	-5.41624	-1853.65
	ts2+	-1684.98	-4.27196	-4.29584	-4.30607	-4.30993	-4.31143		-4.46628	-4.46526	-4.4672	-4.46911	-4.47014		-0.148252	-0.187137	-0.205243	-0.212447	-0.215065		-4.61453	-4.65239	-4.67245	-4.68155	-4.6852
	ts3	-1267.32	-2.22781	-2.23877	-2.24317	-2.24479	-2.2454	-2.2457	-2.23916	-2.23725	-2.23896	-2.24015	-2.2406	-2.24092	-0.102246	-0.125847	-0.135425	-0.138758	-0.139858	-0.140277	-2.3414	-2.3631	-2.37438	-2.37891	-2.38045	-2.3812
	ts4	-1229.48	-2.08032	-2.09092	-2.09525	-2.09686	-2.09747	-2.09777	-2.09182	-2.09075	-2.09261	-2.09379	-2.09423	-2.09454	-0.0933858	-0.116057	-0.125215	-0.128401	-0.129443	-0.129836	-2.18521	-2.20681	-2.21782	-2.22219	-2.22368	-2.22438
	ts5	-2739.3	-4.93485	-4.96159	-4.97309	-4.97743	-4.97912		-4.99531	-5.00379	-5.00995	-5.01404	-2739.3		-0.180225	-0.230113	-0.254404	-0.264476			-5.17554	-5.2339	-5.26435	-5.27851	-2739.3
	ts6	-2592.91	-3.55434	-3.57352	-3.58139	-3.58429	-3.58541	-3.58604	-3.62537	-3.63168	-3.63913	-3.64405	-3.64598	-3.64812	-0.127276	-0.168681	-0.188947	-0.197456	-0.200455	-0.202207	-3.75264	-3.80036	-3.82808	-3.8415	-3.84643	-3.85032
	ts7	-2592.87	-3.57449	-3.59428	-3.60239	-3.60539	-3.60653	-3.60717	-3.63746	-3.64393	-3.65214	-3.65735	-3.65932	-3.66159	-0.129631	-0.172415	-0.193646	-0.202553	-0.20558	-0.207406	-3.76709	-3.81634	-3.84579	-3.85991	-3.8649	-3.86899
	ts8	-2618.27	-6.23237	-6.26775	-6.28304	-6.28901	-6.29132		-6.32228	-6.33238	-6.34138	-6.34799	-2618.27		-0.236725	-0.307305	-0.341638	-0.357387			-6.559	-6.63968	-6.68302	-6.70538	-2618.27
	ts9	-2618.22	-6.29877	-6.33503	-6.35056	-6.35661	-6.35897		-6.36198	-6.3727	-6.38273	-6.38979	-2618.22		-0.242147	-0.314997	-0.351088	-0.367336			-6.60413	-6.68769	-6.73382	-6.75712	-2618.22
	ts10	-1138.09	-4.56414	-4.59523	-4.60813	-4.61321	-4.61518		-4.70066	-4.7096	-4.71534	-4.71868	-1138.09		-0.146623	-0.193509	-0.216198	-0.225105			-4.84729	-4.90311	-4.93154	-4.94379	-1138.09
	ts11	-1242.9	-5.19433	-5.23296	-5.24914	-5.2555			-5.25944	-5.26652	-5.27277	-5.27685			-0.196653	-0.257389	-0.2866	-0.299008			-5.4561	-5.52391	-5.55937	-5.57586
	ts12	-1793.84	-4.17457	-4.19695	-4.20627	-4.20963	-4.21087		-4.3064	-4.30742	-4.30998	-4.31205	-4.31309		-0.157429	-0.197163	-0.215675	-0.223211	-0.225922		-4.46383	-4.50458	-4.52565	-4.53526	-4.53901
	ts13	-1677.12	-4.7066	-4.73652	-4.74899	-4.75364	-4.75542	-4.75644	-4.72405	-4.72672	-4.7308	-4.73402	-1677.12	-4.73666	-0.183936	-0.237985	-0.263695	-0.274861	0	-0.280577	-4.90799	-4.9647	-4.9945	-5.00888	-1677.12	-5.01724
	ts14	-1160.41	-3.70869	-3.72955	-3.73785	-3.74091	-3.74206	-3.74271	-3.73155	-3.73543	-3.73929	-3.7417	-3.74281	-3.74354	-0.136957	-0.175022	-0.192407	-0.199517	-0.201974	-0.20301	-3.86851	-3.91045	-3.93169	-3.94121	-3.94478	-3.94655
	ts15	-986.861	-1.88959	-1.89967	-1.90394	-1.90555	-1.90614	-1.9064	-1.85578	-1.85642	-1.85909	-1.8606	-1.86115	-1.86163	-0.0778563	-0.0993129	-0.108736	-0.11231	-0.113414	-0.113854	-1.93364	-1.95573	-1.96783	-1.97291	-1.97456	-1.97548
	ts16	-511.472	-2.30013	-2.31118	-2.31607	-2.31795	-2.31867	-2.31899	-2.27279	-2.27376	-2.2766	-2.27832	-2.279	-2.27959	-0.0914564	-0.116689	-0.127582	-0.131759	-0.133128	-0.133713	-2.36424	-2.39045	-2.40418	-2.41008	-2.41213	-2.4133
	ts17	-4982.46	-6.83442	-6.8748	-6.89238	-6.89928			-7.06753	-7.07067	-7.07547	-7.07933			-0.243421	-0.308026	-0.339752	-0.354014			-7.31095	-7.37869	-7.41522	-7.43334
	ts18	-2706.7	-7.17915	-7.22006	-7.2381	-7.24516			-7.36504	-7.36838	-7.37303	-7.37675			-0.245777	-0.311462	-0.344396	-0.359205			-7.61082	-7.67984	-7.71742	-7.73596
	ts19	-4981.26	-6.80652	-6.84616	-6.8633	-6.87002	-6.87251		-7.02607	-7.02847	-7.03329	-7.03709	-4981.26		-0.245637	-0.309759	-0.341137	-0.355186			-7.2717	-7.33823	-7.37442	-7.39227	-4981.26
	ts20	-2705.5	-7.152	-7.19216	-7.2097	-7.21661	-7.21918		-7.32392	-7.32668	-7.33127	-7.33495	-2705.5		-0.247966	-0.313267	-0.345884	-0.360521			-7.57188	-7.63994	-7.67715	-7.69547	-2705.5
	ts21	-707.829	-3.20191	-3.22028	-3.22779	-3.23059	-3.23167	-3.23226	-3.32227	-3.3183	-3.32043	-3.32228	-3.3232	-3.32373	-0.108891	-0.139441	-0.15399	-0.159652	-0.161491	-0.162103	-3.43116	-3.45774	-3.47442	-3.48193	-3.48469	-3.48584
	ts22	-956.942	-4.27097	-4.29709	-4.30808	-4.31216	-4.31376		-4.42981	-4.43083	-4.43418	-4.43663	-956.942		-0.145066	-0.185836	-0.20609	-0.214524			-4.57488	-4.61666	-4.64027	-4.65115	-956.942
	ts23	-1007.98	-4.5694	-4.60083	-4.61414	-4.6193	-4.62133	-4.62251	-4.56447	-4.56175	-4.56465	-4.56723	-1007.98	-4.56939	-0.176302	-0.227391	-0.252783	-0.263552		-0.268765	-4.74077	-4.78914	-4.81744	-4.83078	-1007.98	-4.83816
	ts24	-2257.35	-7.15843	-7.20362	-7.22364	-7.23122			-7.27897	-7.28057	-7.28373	-7.28706			-0.269624	-0.343737	-0.379216	-0.395561			-7.54859	-7.6243	-7.66295	-7.68263
	ts25	-2183.91	-6.93378	-6.97838	-6.99836	-7.00586			-7.08079	-7.08326	-7.08666	-7.08992			-0.252446	-0.322448	-0.357197	-0.372809			-7.33324	-7.40571	-7.44386	-7.46273
	ts26	-1124.29	-2.4355	-2.44616	-2.45059	-2.45208	-2.45263	-2.45293	-2.47967	-2.47971	-2.4814	-2.48247	-2.48291	-2.48335	-0.0880904	-0.109631	-0.118637	-0.121913	-0.122948	-0.123333	-2.56776	-2.58934	-2.60003	-2.60438	-2.60586	-2.60669
	ts27	-1205.81	-2.79881	-2.81176	-2.81722	-2.81911	-2.8198	-2.82018	-2.86207	-2.86107	-2.86288	-2.86419	-2.86473	-2.86522	-0.0979484	-0.123033	-0.134029	-0.138155	-0.139436	-0.139889	-2.96002	-2.9841	-2.99691	-3.00235	-3.00416	-3.00511
	ts28	-1649.52	-4.49941	-4.52633	-4.53724	-4.54137	-4.5429		-4.55047	-4.5528	-4.55643	-4.55904	-4.56011		-0.165846	-0.210501	-0.231863	-0.241	-1654.08		-4.71632	-4.7633	-4.78829	-4.80004	-1649.52
	ts29	-1650.68	-4.52371	-4.5504	-4.56121	-4.56534	-4.56687	-4.56778	-4.58903	-4.59127	-4.59473	-4.59733	-1650.68	-4.59942	-0.164261	-0.208714	-0.229937	-0.238916	0	-0.243386	-4.75329	-4.79998	-4.82467	-4.83624	-1650.68	-4.84281
	ts30	-1059.06	-3.40703	-3.42575	-3.43366	-3.4366	-3.43771	-3.43831	-3.46861	-3.46706	-3.46914	-3.47086	-3.47156	-3.47221	-0.120564	-0.15247	-0.167262	-0.173201	-0.175167	-0.175901	-3.58917	-3.61953	-3.6364	-3.64407	-3.64673	-3.64811
	ts31	-1059.05	-3.43107	-3.45073	-3.45926	-3.4624	-3.46359	-3.46426	-3.4863	-3.48398	-3.48596	-3.48782	-3.48859	-3.48927	-0.12083	-0.153951	-0.169702	-0.176095	-0.17819	-0.178992	-3.60713	-3.63794	-3.65567	-3.66392	-3.66678	-3.66827
	ts32+	-995.453	-1.74551	-1.75435	-1.75821	-1.75963	-1.76015	-1.76037	-1.75375	-1.75546	-1.75794	-1.75926	-1.75965	-1.76004	-0.0654663	-0.0828131	-0.0904916	-0.093271	-0.0940786	-0.0943434	-1.81921	-1.83828	-1.84843	-1.85253	-1.85373	-1.85438
	ts33+	-271.448	-1.29662	-1.30182	-1.30376	-1.30448	-1.30472	-1.30482	-1.28412	-1.28469	-1.28598	-1.28658	-1.28677	-1.2869	-0.0398601	-0.0491365	-0.0528171	-0.0539301	-0.0542432	-0.0543192	-1.32398	-1.33382	-1.3388	-1.34051	-1.34101	-1.34122
	ts34	-857.47	-3.58646	-3.60688	-3.61542	-3.61858	-3.61976	-3.62042	-3.57646	-3.5745	-3.5766	-3.57859	-3.5794	-3.58005	-0.135004	-0.171034	-0.186793	-0.193075	-0.195099	-0.195808	-3.71147	-3.74554	-3.76339	-3.77166	-3.7745	-3.77586
	ts35	-857.467	-3.55694	-3.57734	-3.58573	-3.58887	-3.59005	-3.59071	-3.55807	-3.55756	-3.56026	-3.5624	-3.56323	-3.56397	-0.133448	-0.169456	-0.185245	-0.191615	-0.193693	-0.194449	-3.69152	-3.72702	-3.7455	-3.75401	-3.75692	-3.75842
def2-QZVPP
			MP2 correlation						CCSD correlation						(T) correlation						CCSD(T) correlation
	Molecule	HF (no-RI)	5	6	7	8	9	Canonical	5	6	7	8	9	Canonical	5	6	7	8	9	Canonical	5	6	7	8	9	Canonical
	CH4	-40.2157	-0.209448	-0.20972	-0.209838	-0.209868			-0.22899	-0.228141	-0.227994	-0.227977			-0.00593808	-0.00676606	-0.00695617	-0.00699111			-0.234928	-0.234907	-0.23495	-0.234969
	CO	-112.788	-0.380844	-0.381184	-0.381296	-0.38135			-0.381433	-0.380759	-0.380662	-0.380703			-0.0160946	-0.0182216	-0.0186982	-0.0188084			-0.397527	-0.39898	-0.39936	-0.399511
	PEt3	-576.798	-1.29341	-1.29869	-1.30078	-1.30153			-1.37396	-1.37155	-1.37155	-1.37175			-0.0439124	-0.0541107	-0.0580352	-0.0593316			-1.41787	-1.42566	-1.42958	-1.43108
	p1+	-1853.76	-5.26252	-5.29507	-5.30922	-5.31466			-5.41739	-5.40793	-5.40738	-5.4089			-0.186561	-0.241072	-0.26658	-0.277045			-5.60395	-5.649	-5.67397	-5.68594
	p2+	-1685.08	-4.54207	-4.56809	-4.57962	-4.58398			-4.70926	-4.70313	-4.7039	-4.70529			-0.156396	-0.200661	-0.220559	-0.228388			-4.86566	-4.90379	-4.92446	-4.93368
	p3	-1267.42	-2.33097	-2.34312	-2.34851	-2.35054			-2.34489	-2.34193	-2.34325	-2.34444			-0.0969762	-0.124568	-0.1361	-0.140363			-2.44187	-2.4665	-2.47935	-2.4848
	p4	-1229.55	-2.17855	-2.19024	-2.19526	-2.19715			-2.19447	-2.19186	-2.19312	-2.1942			-0.0894778	-0.115105	-0.125547	-0.129253			-2.28395	-2.30697	-2.31867	-2.32345
	p5	-2739.41	-5.23396	-5.26313	-5.2759	-5.28086			-5.25305	-5.2498	-5.25379	-5.25743			-0.193315	-0.249811	-0.276106	-0.286965			-5.44636	-5.49961	-5.5299	-5.54439
	p6_r7	-2593.02	-3.76454	-3.78547	-3.79429	-3.79759			-3.81127	-3.81382	-3.82089	-3.82597			-0.136025	-0.181594	-0.204188	-0.213735			-3.94729	-3.99541	-4.02508	-4.03971
	p7	-2593	-3.76219	-3.78193	-3.79048	-3.79371			-3.80626	-3.80999	-3.81737	-3.82266			-0.137501	-0.182456	-0.204417	-0.213843			-3.94376	-3.99245	-4.02179	-4.0365
	p8_r9	-2618.38	-6.64326	-6.68293	-6.70031	-6.70721			-6.67233	-6.66827	-6.67377	-2618.38			-0.253006	-0.332865	-0.37132				-6.92533	-7.00114	-7.04509	-2618.38
	p9	-2618.29	-6.68167	-6.72199	-6.73968	-6.7466			-6.70333	-6.70141	-6.70981	-2618.29			-0.25775	-0.342253	-0.384469				-6.96108	-7.04366	-7.09428	-2618.29
	p10	-1025.38	-4.48862	-4.51966	-4.53319	-4.53861			-4.5959	-4.59485	-4.59854	-4.60119			-0.142329	-0.190693	-0.21321	-0.222003			-4.73822	-4.78554	-4.81175	-4.8232
	p11	-1243.11	-5.5243	-5.56355	-5.58023	-5.58675			-5.55702	-5.55046	-5.55236	-1243.11			-0.207982	-0.275193	-0.306407				-5.765	-5.82566	-5.85877	-1243.11
	p12	-1793.97	-4.43175	-4.45692	-4.46749	-4.47141			-4.53773	-4.52828	-4.52858	-4.53019			-0.16651	-0.212324	-0.233221	-0.241825			-4.70425	-4.7406	-4.7618	-4.77202
	p13	-1677.29	-4.95846	-4.98864	-5.00158	-5.00652			-4.96246	-4.95389	-4.95457	-4.95673			-0.192287	-0.249071	-0.275706	-0.286997			-5.15475	-5.20296	-5.23027	-5.24373
	p14	-1160.49	-3.93997	-3.96238	-3.97159	-3.97502			-3.93954	-3.93534	-3.93721	-3.93924			-0.145715	-0.188992	-0.208418	-0.216278			-4.08525	-4.12433	-4.14562	-4.15552
	p15	-987.04	-2.00147	-2.01064	-2.01491	-2.01657			-1.95408	-1.95248	-1.95396	-1.955			-0.0781671	-0.101753	-0.111824	-0.115557			-2.03224	-2.05424	-2.06578	-2.07056
	p16	-511.587	-2.46279	-2.47347	-2.47839	-2.48032			-2.41033	-2.40615	-2.4063	-2.40714			-0.0960256	-0.124602	-0.137002	-0.141568			-2.50636	-2.53076	-2.5433	-2.54871
	p17	-4405.93	-5.90336	-5.9376	-5.95193	-4405.93			-6.0254	-6.01528	-6.01645	-4405.93			-0.214594	-0.275305	-0.30244				-6.23999	-6.29059	-6.31889	-4405.93
	p18	-2130.12	-6.39982	-6.43456	-6.44915	-6.45496			-6.4563	-6.44572	-6.44637	-6.44874			-0.219061	-0.281986	-0.310293	-0.321781			-6.67536	-6.72771	-6.75667	-6.77052
	p19	-4404.73	-5.87401	-5.90756	-5.9215	-4404.73			-5.98268	-5.9718	-5.97295	-4404.73			-0.216821	-0.276457	-0.30372				-6.1995	-6.24826	-6.27667	-4404.73
	p20	-2128.92	-6.37041	-6.40454	-6.41876	-6.42443			-6.41342	-6.40226	-6.40292	-6.40525			-0.22105	-0.283574	-0.311484	-0.322838			-6.63447	-6.68583	-6.71441	-6.72808
	p21	-707.886	-3.39155	-3.4114	-3.41977	-3.42288			-3.48965	-3.48124	-3.48226	-3.48374			-0.114864	-0.148931	-0.164711	-0.170792			-3.60451	-3.63017	-3.64697	-3.65453
	p22	-957.058	-4.50531	-4.53279	-4.54502	-4.54955			-4.64688	-4.63762	-4.6383	-4.64003			-0.15083	-0.194246	-0.215257	-0.223836			-4.79771	-4.83186	-4.85356	-4.86386
	p23	-1008.07	-4.81933	-4.85168	-4.86568	-4.87117			-4.7961	-4.78306	-4.78303	-4.78475			-0.184455	-0.240326	-0.266825	-0.277973			-4.98056	-5.02338	-5.04985	-5.06272
	p24	-2257.46	-7.60239	-7.65396	-7.67712	-7.68617			-7.67503	-7.65913	-7.65829	-2257.46			-0.283482	-0.36828	-0.408715				-7.95851	-8.02741	-8.06701	-2257.46
	p25	-2184.01	-7.36575	-7.41638	-7.43946	-7.44844			-7.46549	-7.45058	-7.4505	-2184.01			-0.266348	-0.346859	-0.385666				-7.73183	-7.79744	-7.83617	-2184.01
	p26	-1124.33	-2.60628	-2.61823	-2.6232	-2.625			-2.63044	-2.62671	-2.62763	-2.62867			-0.0949773	-0.120747	-0.131173	-0.135035			-2.72542	-2.74746	-2.75881	-2.76371
	p27	-1205.86	-2.99221	-3.00657	-3.01253	-3.01467			-3.02886	-3.02365	-3.02444	-3.02561			-0.105951	-0.135458	-0.148176	-0.152923			-3.13481	-3.15911	-3.17262	-3.17853
	p28	-1649.63	-4.77001	-4.79798	-4.8099	-4.81445			-4.80103	-4.79229	-4.79273	-4.79462			-0.174743	-0.226156	-0.249301	-0.259082			-4.97578	-5.01845	-5.04203	-5.0537
	p29	-1650.81	-4.80765	-4.83529	-4.84708	-4.85159			-4.84347	-4.8348	-4.83538	-4.8373			-0.174097	-0.225644	-0.248723	-0.258407			-5.01756	-5.06044	-5.0841	-5.0957
	p30	-1059.15	-3.6083	-3.6284	-3.6374	-3.64076			-3.64994	-3.64528	-3.64619	-3.64771			-0.126616	-0.16305	-0.179789	-0.186415			-3.77656	-3.80833	-3.82598	-3.83413
	p31	-1059.1	-3.66059	-3.68272	-3.69217	-3.69581			-3.68926	-3.68261	-3.68337	-3.68493			-0.128529	-0.167713	-0.185934	-0.193205			-3.81779	-3.85032	-3.8693	-3.87814
	p32+	-995.576	-1.90949	-1.91978	-1.92419	-1.92598			-1.8804	-1.87867	-1.87989	-1.88077			-0.0697047	-0.0910365	-0.100532	-0.104014			-1.9501	-1.96971	-1.98042	-1.98478
	p33+	-271.495	-1.36286	-1.3679	-1.37011	-1.37089			-1.35598	-1.35525	-1.3563	-1.35691			-0.0412272	-0.0522211	-0.0563458	-0.0576423			-1.39721	-1.40748	-1.41265	-1.41455
	p34_r35	-857.526	-3.81001	-3.83137	-3.84052	-3.84392			-3.77812	-3.77287	-3.77336	-3.77492			-0.141806	-0.183491	-0.201627	-0.208646			-3.91993	-3.95636	-3.97499	-3.98356
	p35	-817.288	-3.58665	-3.60867	-3.61775	-3.62123			-3.53762	-3.53489	-3.53628	-3.53809			-0.135516	-0.17644	-0.194543	-0.201516			-3.67313	-3.71133	-3.73083	-3.7396
	r1+	-1853.77	-5.27249	-5.30554	-5.3202	-5.3258			-5.42329	-5.41384	-5.41331	-5.41488			-0.18659	-0.241709	-0.267863	-0.278725			-5.60988	-5.65555	-5.68118	-5.69361
	r2+	-1685.05	-4.54762	-4.57317	-4.58447	-4.58878			-4.71125	-4.70449	-4.70485	-4.70625			-0.159205	-0.203586	-0.22362	-0.23155			-4.87046	-4.90808	-4.92847	-4.9378
	r3	-1267.36	-2.3661	-2.37772	-2.38268	-2.38451			-2.36215	-2.35729	-2.35813	-2.3591			-0.107175	-0.134016	-0.144796	-0.148583			-2.46933	-2.49131	-2.50293	-2.50768
	r4	-1229.52	-2.215	-2.22617	-2.23102	-2.23283			-2.20868	-2.20512	-2.20617	-2.20715			-0.0992126	-0.124874	-0.13515	-0.138701			-2.30789	-2.33	-2.34132	-2.34585
	r5	-2739.39	-5.21335	-5.24306	-5.25595	-5.26093			-5.24507	-5.24188	-5.24615	-5.25007			-0.191444	-0.247949	-0.274577	-0.285857			-5.43651	-5.48983	-5.52073	-5.53593
	r6	-2593.02	-3.76403	-3.78438	-3.79308	-3.79635			-3.809	-3.81114	-3.8182	-3.82313			-0.13606	-0.181587	-0.203727	-0.213008			-3.94506	-3.99273	-4.02193	-4.03614
	r8	-2618.38	-6.64162	-6.68289	-6.70102	-6.70816			-6.67621	-6.67053	-6.67573	-2618.38			-0.251205	-0.332247	-0.371817				-6.92742	-7.00277	-7.04755	-2618.38
	r10	-1138.12	-4.88267	-4.91794	-4.93357	-4.93985			-4.99484	-4.99418	-4.9983	-5.00159			-0.156647	-0.211642	-0.238079	-0.248809			-5.15148	-5.20582	-5.23638	-5.2504
	r11	-1242.99	-5.54915	-5.59564	-5.61563	-5.62366			-5.57593	-5.57201	-5.57533	-1242.99			-0.203118	-0.274587	-0.309538				-5.77905	-5.84659	-5.88487	-1242.99
	r12	-1793.91	-4.44351	-4.46844	-4.47896	-4.48291			-4.54455	-4.53465	-4.53492	-4.53651			-0.167737	-0.214091	-0.235056	-0.243653			-4.71229	-4.74874	-4.76998	-4.78017
	r13	-1677.25	-4.95321	-4.98189	-4.99389	-4.99842			-4.95956	-4.94943	-4.9492	-4.95085			-0.196363	-0.252632	-0.278073	-0.288665			-5.15592	-5.20206	-5.22727	-5.23951
	r14	-1160.48	-3.94104	-3.96345	-3.97271	-3.97619			-3.94125	-3.93645	-3.93815	-3.94011			-0.146253	-0.189598	-0.208853	-0.216661			-4.08751	-4.12605	-4.147	-4.15677
	r15	-986.937	-2.00528	-2.01528	-2.01945	-2.02109			-1.95824	-1.95796	-1.96013	-1.96152			-0.0846357	-0.10892	-0.119318	-0.123318			-2.04288	-2.06688	-2.07944	-2.08484
	r16	-511.539	-2.46702	-2.47862	-2.48378	-2.48581			-2.41148	-2.41115	-2.4138	-2.41569			-0.0998562	-0.130692	-0.144279	-0.149674			-2.51134	-2.54184	-2.55808	-2.56536
	r17	-4982.61	-7.34415	-7.38892	-7.40943	-4982.61			-7.49672	-7.47768	-7.47653	-4982.61			-0.264163	-0.339363	-0.374922				-7.76089	-7.81705	-7.85145	-4982.61
	r18	-2706.81	-7.83481	-7.88055	-7.90174	-7.91027			-7.92502	-7.90632	-7.90533	-2706.81			-0.268321	-0.345965	-0.382685				-8.19334	-8.25228	-8.28802	-2706.81
	r19	-4981.4	-7.30175	-7.34457	-7.36376	-4981.4			-7.44245	-7.42345	-7.42211	-4981.4			-0.266963	-0.341552	-0.375888				-7.70941	-7.765	-7.798	-4981.4
	r20	-2705.59	-7.79073	-7.83397	-7.85367	-7.86171			-7.86859	-7.84984	-7.849	-2705.59			-0.271337	-0.348174	-0.383453				-8.13992	-8.19802	-8.23245	-2705.59
	r21	-707.886	-3.39153	-3.41138	-3.41976	-3.42287			-3.48963	-3.48123	-3.48225	-3.48373			-0.114858	-0.148931	-0.164711	-0.170803			-3.60449	-3.63016	-3.64696	-3.65454
	r22	-957.03	-4.51237	-4.53963	-4.5518	-4.55633			-4.65085	-4.64079	-4.6415	-4.64336			-0.152503	-0.197278	-0.218737	-0.227532			-4.80335	-4.83807	-4.86023	-4.87089
	r23	-1008.09	-4.81856	-4.85119	-4.86494	-4.87046			-4.79378	-4.77872	-4.77843	-4.78003			-0.185814	-0.242088	-0.268519	-0.279597			-4.97959	-5.02081	-5.04694	-5.05963
	r24	-2257.45	-7.58792	-7.63614	-7.6579	-7.66634			-7.6618	-7.64563	-7.64466	-2257.45			-0.285759	-0.368343	-0.407246				-7.94755	-8.01397	-8.0519	-2257.45
	r25	-2184.02	-7.33944	-7.38643	-7.4078	-7.41605			-7.44456	-7.42972	-7.42941	-2184.02			-0.267429	-0.345733	-0.3825				-7.71199	-7.77545	-7.81191	-2184.02
	r26	-1124.35	-2.63631	-2.64882	-2.65391	-2.65577			-2.64761	-2.64357	-2.64444	-2.64543			-0.0959627	-0.12239	-0.133262	-0.137228			-2.74358	-2.76596	-2.7777	-2.78266
	r27	-1205.87	-2.99736	-3.01222	-3.01835	-3.02057			-3.03366	-3.0282	-3.02915	-3.0303			-0.106342	-0.136082	-0.148673	-0.153425			-3.14	-3.16428	-3.17782	-3.18373
	r28	-1649.64	-4.78565	-4.81364	-4.82586	-4.83056			-4.80304	-4.79439	-4.79517	-4.79718			-0.176306	-0.227402	-0.251144	-0.261161			-4.97935	-5.02179	-5.04631	-5.05834
	r29	-1650.78	-4.81502	-4.84341	-4.85536	-4.85999			-4.85019	-4.84176	-4.84221	-4.84407			-0.174925	-0.226835	-0.250154	-0.25996			-5.02511	-5.0686	-5.09237	-5.10403
	r30_r31	-1059.12	-3.62796	-3.64786	-3.65661	-3.65996			-3.66292	-3.65758	-3.65829	-3.65971			-0.128614	-0.165671	-0.18254	-0.189229			-3.79153	-3.82325	-3.84083	-3.84894
	r32+	-995.525	-1.85503	-1.86813	-1.87341	-1.87547			-1.8562	-1.85793	-1.86079	-1.86238			-0.0692229	-0.0903744	-0.0997985	-0.103454			-1.92542	-1.9483	-1.96059	-1.96584
	r33+	-271.461	-1.39637	-1.40121	-1.4032	-1.4039			-1.37705	-1.37582	-1.37645	-1.37691			-0.0436578	-0.0551965	-0.059348	-0.0606181			-1.4207	-1.43102	-1.4358	-1.43752
	r34	-857.539	-3.84903	-3.87133	-3.88091	-3.88444			-3.80331	-3.79733	-3.79762	-3.79922			-0.143561	-0.186195	-0.205101	-0.212345			-3.94687	-3.98353	-4.00272	-4.01157
	ts1+	-1853.71	-5.29875	-5.33327	-5.34841	-5.35425			-5.4423	-5.43295	-5.4324	-5.43404			-0.188424	-0.244896	-0.271949	-0.283151			-5.63072	-5.67784	-5.70435	-5.71719
	ts2+	-1685.03	-4.55715	-4.58376	-4.59546	-4.59991			-4.71799	-4.71173	-4.71228	-4.71375			-0.15897	-0.204222	-0.224736	-0.23283			-4.87696	-4.91595	-4.93702	-4.94658
	ts3	-1267.35	-2.37036	-2.38212	-2.38713	-2.389			-2.36453	-2.36004	-2.36088	-2.36187			-0.107339	-0.134659	-0.145632	-0.1495			-2.47187	-2.4947	-2.50651	-2.51137
	ts4	-1229.51	-2.21403	-2.22565	-2.23054	-2.2324			-2.21	-2.20666	-2.2077	-2.20872			-0.0981197	-0.124209	-0.134732	-0.138427			-2.30812	-2.33087	-2.34244	-2.34715
	ts5	-2739.38	-5.22523	-5.25516	-5.26824	-5.27333			-5.25133	-5.24843	-5.25249	-5.25628			-0.191742	-0.248522	-0.275338	-0.286593			-5.44308	-5.49695	-5.52782	-5.54288
	ts6	-2592.98	-3.77568	-3.79681	-3.80582	-3.80921			-3.81729	-3.82	-3.82689	-3.83182			-0.136603	-0.182918	-0.205631	-0.215241			-3.95389	-4.00292	-4.03252	-4.04706
	ts7	-2592.95	-3.79554	-3.81724	-3.82647	-3.82998			-3.8284	-3.83175	-3.83944	-3.84469			-0.138946	-0.186615	-0.210279	-0.220421			-3.96735	-4.01836	-4.04972	-4.06511
	ts8	-2618.35	-6.60406	-6.64349	-6.66082	-6.66767			-6.65052	-6.64571	-6.65117	-2618.35			-0.249873	-0.329222	-0.367915				-6.90039	-6.97493	-7.01909	-2618.35
	ts9	-2618.3	-6.67054	-6.71083	-6.72842	-6.73535			-6.68976	-6.68548	-6.69202	-2618.3			-0.255492	-0.33735	-0.37738				-6.94525	-7.02283	-7.0694	-2618.3
	ts10	-1138.14	-4.87814	-4.913	-4.92804	-4.93404			-4.98972	-4.98896	-4.99255	-4.99552			-0.156766	-0.21029	-0.235961	-0.246015			-5.14649	-5.19925	-5.22851	-5.24153
	ts11	-1242.96	-5.53659	-5.57878	-5.59705	-5.60434			-5.56838	-5.56395	-5.56655	-1242.96			-0.207963	-0.276794	-0.310089				-5.77635	-5.84075	-5.87664	-1242.96
	ts12	-1793.9	-4.44285	-4.46751	-4.478	-4.48188			-4.54396	-4.53384	-4.53396	-4.53554			-0.167709	-0.214362	-0.235135	-0.243609			-4.71167	-4.74821	-4.7691	-4.77915
	ts13	-1677.18	-5.00402	-5.03688	-5.05084	-5.05615			-4.98732	-4.97945	-4.98055	-4.9831			-0.196017	-0.256954	-0.285994	-0.298445			-5.18334	-5.23641	-5.26655	-5.28154
	ts14	-1160.45	-3.9521	-3.97521	-3.98466	-3.9882			-3.94872	-3.94426	-3.94614	-3.94819			-0.146688	-0.190743	-0.210561	-0.218601			-4.09541	-4.135	-4.1567	-4.16679
	ts15	-986.893	-2.0207	-2.03162	-2.03636	-2.03821			-1.96991	-1.96849	-1.97056	-1.97189			-0.084447	-0.109476	-0.120345	-0.124524			-2.05436	-2.07797	-2.0909	-2.09641
	ts16	-511.491	-2.45987	-2.47194	-2.47741	-2.47957			-2.41163	-2.40979	-2.41177	-2.41328			-0.0980104	-0.12761	-0.140274	-0.145102			-2.50964	-2.5374	-2.55205	-2.55838
	ts17	-4982.6	-7.28337	-7.32822	-7.348				-7.46573	-7.45074	-7.45149				-0.261541	-0.336769	-0.372496				-7.72727	-7.78751	-7.82398
	ts18	-2706.79	-7.78062	-7.82602	-7.84646				-7.89651	-7.8812	-7.88182				-0.266612	-0.343913	-0.381256				-8.16313	-8.22511	-8.26308
	ts19	-4981.39	-7.25393	-7.29802	-7.31729				-7.42311	-7.40728	-7.40797				-0.263667	-0.338425	-0.37383				-7.68678	-7.7457	-7.7818
	ts20	-2705.58	-7.75192	-7.79649	-7.81643				-7.85428	-7.83807	-7.83868				-0.268914	-0.345657	-0.382654				-8.12319	-8.18373	-8.22133
	ts21	-707.86	-3.40614	-3.42642	-3.43509	-3.43832			-3.4981	-3.49005	-3.49119	-3.49281			-0.115972	-0.151209	-0.167626	-0.174017			-3.61408	-3.64126	-3.65881	-3.66682
	ts22	-956.983	-4.5398	-4.56847	-4.58108	-4.58583			-4.66725	-4.65733	-4.65842	-4.66038			-0.154402	-0.201091	-0.223959	-0.233342			-4.82165	-4.85842	-4.88238	-4.89372
	ts23	-1008.02	-4.84749	-4.88188	-4.89678	-4.90269			-4.81092	-4.79677	-4.79683	-4.79864			-0.186062	-0.243906	-0.271879	-0.283901			-4.99698	-5.04068	-5.06871	-5.08254
	ts24	-2257.43	-7.60619	-7.65594	-7.67846				-7.67433	-7.65804	-7.65708				-0.286304	-0.370525	-0.410453				-7.96063	-8.02856	-8.06753
	ts25	-2183.99	-7.36614	-7.41524	-7.43775				-7.46272	-7.44744	-7.44714				-0.268458	-0.348752	-0.387058				-7.73118	-7.79619	-7.8342
	ts26	-1124.33	-2.60568	-2.61744	-2.6224	-2.62419			-2.62962	-2.62589	-2.62677	-2.6278			-0.0949726	-0.120664	-0.131057	-0.134897			-2.72459	-2.74655	-2.75782	-2.7627
	ts27	-1205.85	-2.99012	-3.00463	-3.01082	-3.01305			-3.03	-3.02475	-3.02569	-3.02689			-0.105375	-0.134997	-0.147753	-0.152523			-3.13538	-3.15975	-3.17345	-3.17941
	ts28	-1649.58	-4.80202	-4.83141	-4.84373	-4.84846			-4.82068	-4.81207	-4.81283	-4.81484			-0.177077	-0.229596	-0.253691	-0.263938			-4.99776	-5.04167	-5.06652	-5.07878
	ts29	-1650.74	-4.82752	-4.85698	-4.86929	-4.87403			-4.86084	-4.85193	-4.85256	-4.85455			-0.175492	-0.227729	-0.251665	-0.261782			-5.03634	-5.07966	-5.10422	-5.11633
	ts30	-1059.1	-3.63687	-3.65719	-3.66616	-3.66957			-3.66849	-3.66288	-3.66363	-3.66506			-0.129016	-0.166384	-0.183421	-0.190186			-3.7975	-3.82927	-3.84706	-3.85524
	ts31	-1059.09	-3.66067	-3.68248	-3.69212	-3.69577			-3.68609	-3.6798	-3.68052	-3.68209			-0.128997	-0.16777	-0.185779	-0.193022			-3.81508	-3.84757	-3.8663	-3.87511
	ts32+	-995.483	-1.87738	-1.88705	-1.8913	-1.89297			-1.87044	-1.86997	-1.87196	-1.87321			-0.0708585	-0.0914896	-0.100371	-0.103645			-1.9413	-1.96146	-1.97233	-1.97685
	ts33+	-271.456	-1.40025	-1.40578	-1.40817	-1.40904			-1.37814	-1.37702	-1.37797	-1.37853			-0.0437706	-0.0557054	-0.0602297	-0.0616277			-1.42191	-1.43272	-1.4382	-1.44016
	ts34	-857.503	-3.83408	-3.85651	-3.86605	-3.86961			-3.79319	-3.78799	-3.78837	-3.78995			-0.143283	-0.185614	-0.204274	-0.211453			-3.93647	-3.9736	-3.99264	-4.0014
	ts35	-857.499	-3.80309	-3.82548	-3.83485	-3.83841			-3.7732	-3.7696	-3.77066	-3.77245			-0.141567	-0.183738	-0.202427	-0.209729			-3.91477	-3.95334	-3.97309	-3.98218
